# Supplementary material for: Morphological Characterization and Complete Mitochondrial Genome of a New Epizoic Hexamerous Brittle Star Gymnolophus sexradia sp. Nov
Source: Ecol Evol. 2026 Jul 28;16(8):e73841. doi: 10.1002/ece3.73841 (PMC13416197; doi:10.1002/ece3.73841)
Supplement: Supplementary file 5 — Table S1: This specimen is compared with the morphological characteristics of the type specimen of Gymnolophus described by Brock (1888) and other specimens documented in literature. [file ECE3-16-e73841-s001.xlsx]

## Sheet: Sheet1
	Brock 1888	our speciment	Comparison
disc diameter	9.5mm-25mm	20mm	consistent
disc shape	circular, with sharpened edge, which is formed by the radial shields and the shields of the ventral side.	hexagonal	different
radial shield	very large, occupying almost the entire back of the disc, and the remaining narrow spaces are filled with smaller plates. Isosceles triangles, whose height relates to the base as 2 to 1. Naked, with high crest on it	very large, occupying almost the entire back of the disc; almost no space between nearby radial shields; rounded triangle; naked, with high crest on it	similar, but almost no space between nearby radial shields
ratio of arm to disc diameter	~3	~3	similar
oral shield	twice as wide as long, drawn inward to a point, side edges indented, outer edge rounded in a semicircle.	same	same
adoral shield	very broad, but otherwise of the roughly crescent-like shape typical for Ophiothrix.	large, rounded pentagons	different in shape
arm	Arms stoutly built, rolled up at the tip	same	same
dorsal arm plate	strongly arched, almost keeled, extend deep down the sides, roughly hexagonal, three times as wide as long, often split into two to three pieces by longitudinal seams, appear very finely granulated under the magnifying glass.	same	same
lateral arm plate	oar-like freely projecting plates, slanted toward the longitudinal axis of the arm, which face each other with their broad surfaces, but are not in any contact with one another.	same	same
spine	four to five rows. increasing rapidly in size from the belly to the back. The ventralmost is very small, almost rudimentary, the next about as long as a dorsal plate, the next twice as long, the next three times as long. On these, a small rudimentary spine can still follow dorsally.	four to five rows, size increasing from ventral to dorsal splines	similar; spine counts are the same, but the size does not vary as much as in Brock 1888.
spine	conical but blunt, opaque, their surface like shagreen, the granules of the shagreen can particularly toward the tip become fine spines.	same	same
tentacle scale	absent	absent	same
body color	uniform dark chocolate brown, the ventral side is somewhat lighter	black, ventral brown white	similar
