# Supplementary material for: Morphological Characterization and Complete Mitochondrial Genome of a New Epizoic Hexamerous Brittle Star Gymnolophus sexradia sp. Nov
Source: Ecol Evol. 2026 Jul 28;16(8):e73841. doi: 10.1002/ece3.73841 (PMC13416197; doi:10.1002/ece3.73841)
Supplement: Supplementary file 6 — Table S2: Information on 9 mitochondrial genomes of Ophiotrichidae for evolutionary analysis. [file ECE3-16-e73841-s005.xlsx]

## Sheet: Sheet1
				H-strand					13 energy pathway protein-­coding genesa				lrRNA gene			srRNA gene
		Family	Genus	Length	AorT	AT%	G_skew	T_skew	cds_count	cds_size	AorT	AT%	rrnL	AorT	AT%	rrnS	AorT	AT%
Gymnolophus sexradia sp. nov.		Ophiotrichidae	Gymnolophus	15669	10193	0.65052	-0.155068	-0.072108	13	11454	7370	0.643443	1376	953	0.692587	838	545	0.650358
Ophiothrix exigua	NC_082173	Ophiotrichidae	Ophiothrix	15784	9765	0.618664	-0.175943	-0.088377	13	11358	6946	0.611551	1362	905	0.664464	830	499	0.601205
Ophiothrix proteus	OM967070	Ophiotrichidae	Ophiothrix	15944	10238	0.642122	-0.151271	-0.088298	13	11358	7172	0.631449	1413	1001	0.708422	837	539	0.643967
Ophiothrix sp.	ON457157	Ophiotrichidae	Ophiothrix	15930	10216	0.641306	-0.152809	-0.090642	13	11349	7168	0.631597	1411	997	0.706591	837	539	0.643967
Macrophiothrix sp.	OM994402	Ophiotrichidae	Macrophiothrix	15667	9622	0.614157	0.213234	0.095822	13	11361	6845	0.6025	1391	923	0.663551	852	532	0.624413
Macrophiothrix sp.	ON758773	Ophiotrichidae	Macrophiothrix	15767	10202	0.647048	0.146092	0.046658	13	11379	7283	0.640039	1364	949	0.695748	860	565	0.656977
Ophiothrix scotiosa	ON051653	Ophiotrichidae	Ophiothrix	15755	10221	0.648746	-0.147814	-0.047451	13	11376	7298	0.641526	1401	972	0.69379	860	567	0.659302
Macrophiothrix demessa	OM970880	Ophiotrichidae	Macrophiothrix	15655	10045	0.641648	-0.157219	-0.045296	13	11358	7182	0.63233	1366	953	0.697657	859	562	0.654249
Ophiactis savignyi	NC_065087	Ophiactidae	Ophiactis	16275	9385	0.576651	-0.194775	-0.089185	13	11436	6560	0.573627	1377	841	0.610748	892	510	0.571749
									aThe two ORFs do not counted in the 13 energy pathway protein-­coding genes.
