# Supplementary material for: Morphological Characterization and Complete Mitochondrial Genome of a New Epizoic Hexamerous Brittle Star Gymnolophus sexradia sp. Nov
Source: Ecol Evol. 2026 Jul 28;16(8):e73841. doi: 10.1002/ece3.73841 (PMC13416197; doi:10.1002/ece3.73841)
Supplement: Supplementary file 7 — Table S3: Kimura distance of the COI gene for species in the Ophiotrichidae. [file ECE3-16-e73841-s006.xlsx]

## Sheet: Sheet1
		Gymnolophus_sp	Ophiomaza_cacaotica_isolate_NBE1546	Ophiomaza_cacaotica_isolate_F193462	Gymnolophus_obscura_isolate_F211059	Macrophiothrix_hirsuta_isolate_7.4082	Ophiothrix_echinotecta_voucher_AB42609884	Ophiothrix_cimar_voucher_UCR928	Ophiogymna_funesta_isolate_F165970	Ophiothrix_lineata_isolate_UF7818	Ophiothrix_rudis_isolate_OpI_145A	Macrophiothrix_propinqua_voucher_TOH_828	Ophiothrix_aristulata_voucher_Ech137	Ophiothrix_armata_isolate_F109891	Macrophiothrix_demessa_voucher_UF_Invertebrate_Zoology:18341-Echinodermata_UNVERIFIED_ORG	Ophiothela_venusta_voucher_AB42609496	Macrophiothrix_caenosa_isolate_F193504	Macrophiothrix_obtusa_isolate_F193461	Ophiothrix_angulata_voucher_COREPY421	Ophiothrix_spiculata_voucher_ACAP129	Ophiothrix_panchyendyta_isolate_F166009	Macrophiothrix_variabilis_isolate_KGR29917	Ophiothrix_stri_voucher_USNM1073476	Ophiocnemis_marmorata_voucher_TOH_784	Macrophiothrix_striolata_isolate_F193460	Macrophiothrix_demessa_isolate_3	Macrophiothrix_microplax_isolate_F109875	Macrophiothrix_longipeda_isolate_REU3603	Ophiothrix_oerstedii_voucher_ACAP089	Ophiothrix_sp_USNM_1467141_voucher_USNM:1467141	Ophiothrix_suensoni_isolate_UF11644	Macrophiothrix_longipeda_isolate_F193454	Ophiothrix_accedens_isolate_Oacc1012	Macrophiothrix_lineocaerulea_isolate_KGR28010	Ophiothrix_angulata_isolate_68_ECP	Ophiothrix_trilineata_isolate_REU0888	Ophiothela_venusta_isolate_7.4207	Ophiothrix_trilineata_voucher_AB42609737	Ophiothrix_vitrea_isolate_F166014	Ophiocnemis_marmorata_voucher_TOH_781	Macrophiothrix_megapoma_isolate_F193499	Macrophiothrix_koehleri_isolate_1	Ophiothrix_exigua_isolate_F173951	Ophiothrix_lepidus_isolate_IE.2007.39	Ophiothrix_angulata_voucher_UF11852	Ophiothrix_sp_MoV_5502_voucher_TOH_804	Ophiothela_mirabilis_isolate_Reggae_Beach	Macrophiothrix_martensi_voucher_TOH_733	Macrophiothrix_melanosticta_isolate_KGR29374
	93	Gymnolophus_sp	GU480575.1	KU895421.1	KU895407.1	KU895413.1	OP898223.1	MT344069.1	KU895418.1	KU895447.1	MK531489.1	HM400532.1	EU870001.1	KU895437.1	MW278514.1	OP898220.1	KU895411.1	KU895415.1	MT338370.1	KC626260.1	KU895436.1	KU895414.1	MT344068.1	HM400511.1	KU895430.1	AH013200.2	KU895412.1	MF989412.1	KC626258.1	MZ559919.1	KU895446.1	KU895408.1	KF663469.1	KU895429.1	MH281619.1	GU480577.1	KU895426.1	OP898233.1	KU895433.1	HM400510.1	KU895410.1	AH013201.2	KU895438.1	KU895442.1	ON245095.1	HM400523.1	MN961481.1	HM400483.1	KU895431.1
Gymnolophus cf. obscura	Gymnolophus_sp	0	0.155248	0.168358	0.206844	0.215897	0.216425	0.217883	0.21807	0.22221	0.224494	0.224662	0.226542	0.227849	0.229318	0.229881	0.230561	0.232919	0.233259	0.233548	0.233716	0.233748	0.235359	0.235359	0.235381	0.235709	0.235712	0.236238	0.236533	0.236823	0.237346	0.237998	0.238715	0.238942	0.239132	0.239446	0.240597	0.24062	0.241272	0.24165	0.242113	0.242136	0.242246	0.242315	0.24411	0.24425	0.244443	0.246266	0.246293
Ophiomaza_cacaotica_isolate_NBE1546	GU480575.1	0.155248	0	0.061158	0.200078	0.245517	0.220851	0.227325	0.244551	0.221552	0.228655	0.19504	0.249672	0.220975	0.271268	0.238141	0.223596	0.234891	0.260145	0.238236	0.24356	0.234891	0.215941	0.283951	0.223008	0.245285	0.21943	0.258678	0.282738	0.254286	0.237082	0.264456	0.249631	0.241943	0.327458	0.250755	0.224939	0.2636	0.268047	0.270679	0.241296	0.259883	0.25398	0.23327	0.255869	0.287585	0.295407	0.244174	0.236452
Ophiomaza_cacaotica_isolate_F193462	KU895421.1	0.168358	0.061158	0	0.224173	0.224739	0.224207	0.234128	0.239926	0.216867	0.243232	0.198583	0.252323	0.226722	0.247282	0.226692	0.238105	0.237008	0.269464	0.245621	0.242174	0.230517	0.234777	0.219217	0.220361	0.223373	0.236147	0.253046	0.262073	0.210824	0.230735	0.227957	0.245841	0.225699	0.245601	0.277833	0.220158	0.263425	0.228087	0.213993	0.233686	0.248569	0.24781	0.249089	0.26981	0.241837	0.238145	0.229638	0.232716
Gymnolophus_obscura_isolate_F211059	KU895407.1	0.206844	0.200078	0.224173	0	0.225763	0.211583	0.238352	0.242877	0.228501	0.231124	0.208807	0.256603	0.231441	0.260911	0.232249	0.239627	0.248756	0.271658	0.229355	0.227307	0.228587	0.224351	0.2102	0.220531	0.259227	0.236944	0.252405	0.229464	0.225866	0.234459	0.231994	0.232214	0.221302	0.249951	0.23677	0.235246	0.227119	0.221281	0.209201	0.24635	0.262233	0.242039	0.242243	0.281602	0.241536	0.23506	0.253046	0.254358
Macrophiothrix_hirsuta_isolate_7.4082	KU895413.1	0.215897	0.245517	0.224739	0.225763	0	0.214643	0.245029	0.209968	0.221448	0.213764	0.209097	0.225445	0.235718	0.227371	0.211583	0.202719	0.217569	0.240787	0.218148	0.246165	0.200828	0.204134	0.230494	0.210187	0.222444	0.199701	0.241687	0.227113	0.233763	0.255589	0.199866	0.233932	0.211307	0.2269	0.221578	0.219063	0.212618	0.225247	0.223467	0.198083	0.237572	0.236306	0.230051	0.240489	0.215858	0.219147	0.22879	0.217542
Ophiothrix_echinotecta_voucher_AB42609884	OP898223.1	0.216425	0.220851	0.224207	0.211583	0.214643	0	0.243616	0.213635	0.223114	0.100441	0.227325	0.229378	0.256453	0.246111	0.229881	0.235795	0.270344	0.254404	0.289502	0.266907	0.248524	0.218443	0.213516	0.252568	0.241679	0.227399	0.212593	0.222159	0.246391	0.247901	0.246111	0.279047	0.25289	-1	0.248043	0.224482	0.214903	0.215643	0.220915	0.258081	0.26696	0.246054	0.228082	0.297709	0.246974	0.235211	0.254666	0.251048
Ophiothrix_cimar_voucher_UCR928	MT344069.1	0.217883	0.227325	0.234128	0.238352	0.245029	0.243616	0	0.219408	0.130766	0.179349	0.218991	0.217597	0.227669	0.217102	0.234371	0.222661	0.231541	0.241988	0.154263	0.231541	0.212742	0.14813	0.212452	0.198578	0.239149	0.224478	0.265771	0.24443	0.239149	0.223648	0.253919	0.238995	0.198342	0.324532	0.206152	0.239276	0.214987	0.23013	0.215226	0.22879	0.253535	0.25169	0.247787	0.25169	0.20613	0.269118	0.284743	0.222986
Ophiogymna_funesta_isolate_F165970	KU895418.1	0.21807	0.244551	0.239926	0.242877	0.209968	0.213635	0.219408	0	0.205489	0.196166	0.200113	0.225934	0.236305	0.248212	0.22768	0.227849	0.227826	0.244415	0.224077	0.246549	0.221406	0.189708	0.212758	0.221342	0.232023	0.222727	0.245337	0.233838	0.250346	0.237947	0.22628	0.268662	0.220407	0.253121	0.224071	0.213775	0.222408	0.208186	0.215046	0.22358	0.242441	0.237457	0.224798	0.229355	0.221055	0.23664	0.219943	0.210207
Ophiothrix_lineata_isolate_UF7818	KU895447.1	0.22221	0.221552	0.216867	0.228501	0.221448	0.223114	0.130766	0.205489	0	0.155067	0.218148	0.225565	0.241824	0.217476	0.221496	0.220873	0.223155	0.224077	0.170225	0.234749	0.228255	0.089316	0.19977	0.198176	0.221737	0.211041	0.241375	0.219487	0.245775	0.218059	0.239078	0.254137	0.205149	0.266035	0.219361	0.209317	0.226141	0.218797	0.206536	0.205487	0.236335	0.223777	0.220267	0.236876	0.224482	0.235238	0.247516	0.207083
Ophiothrix_rudis_isolate_OpI_145A	MK531489.1	0.224494	0.228655	0.243232	0.231124	0.213764	0.100441	0.179349	0.196166	0.155067	0	0.183307	0.191701	0.236189	0.284032	0.160297	0.191223	0.188423	0.215792	0.141568	0.200155	0.184035	0.154334	0.118261	0.1814	0.220277	0.191223	0.232115	0.174682	0.284032	0.193972	0.209213	-1	0.179677	0.252996	0.198709	0.220292	0.284032	0.192183	0.118261	0.183582	0.100441	0.215444	0.226544	0.252043	0.273555	0.257099	0.183307	0.197786
Macrophiothrix_propinqua_voucher_TOH_828	HM400532.1	0.224662	0.19504	0.198583	0.208807	0.209097	0.227325	0.218991	0.200113	0.218148	0.183307	0	0.219784	0.234669	0.234047	0.234669	0.22152	0.21514	0.220072	0.241381	0.211267	0.208807	0.195528	0.188395	0.201502	0.222869	0.214297	0.231654	0.212779	0.230169	0.243088	0.216506	0.217767	0.203402	-1	0.240149	0.225987	0.247718	0.199601	0.189113	0.228834	0.242106	0.228355	0.231087	0.236521	0.21482	0.233346	0.228834	0.232201
Ophiothrix_aristulata_voucher_Ech137	EU870001.1	0.226542	0.249672	0.252323	0.256603	0.225445	0.229378	0.217597	0.225934	0.225565	0.191701	0.219784	0	0.213378	0.254114	0.27608	0.247738	0.230868	0.235331	0.236671	0.231204	0.236446	0.233665	0.206579	0.238576	0.239632	0.247738	0.232089	0.232402	0.240249	0.233814	0.239392	0.237058	0.238313	0.400301	0.268498	0.260543	0.262006	0.237566	0.213695	0.220442	0.252553	0.257355	0.243944	0.234377	0.231344	0.277617	0.262692	0.226787
Ophiothrix_armata_isolate_F109891	KU895437.1	0.227849	0.220975	0.226722	0.231441	0.235718	0.256453	0.227669	0.236305	0.241824	0.236189	0.234669	0.213378	0	0.259257	0.259068	0.242735	0.245042	0.241687	0.209684	0.213397	0.233515	0.249304	0.234199	0.232084	0.262242	0.24698	0.235652	0.250567	0.058326	0.260618	0.242803	0.177256	0.240713	0.262426	0.259785	0.259229	0.246391	0.220624	0.22953	0.225626	0.262233	0.238373	0.239877	0.258433	0.239769	0.239258	0.261576	0.244478
Macrophiothrix_demessa_voucher_UF_Invertebrate_Zoology:18341-Echinodermata_UNVERIFIED_ORG	MW278514.1	0.229318	0.271268	0.247282	0.260911	0.227371	0.246111	0.217102	0.248212	0.217476	0.284032	0.234047	0.254114	0.259257	0	0.264255	0.259068	0.25289	0.258037	0.230307	0.233763	0.234051	0.238706	0.228109	0.234271	0.107674	0.252568	0.276101	0.215687	0.241536	0.296894	0.242444	0.235972	0.240921	-1	0.266545	0.262417	0.251294	0.252485	0.236904	0.221764	0.240605	0.25495	0.254629	0.271266	0.229599	0.256244	0.246266	0.243344
Ophiothela_venusta_voucher_AB42609496	OP898220.1	0.229881	0.238141	0.226692	0.232249	0.211583	0.229881	0.234371	0.22768	0.221496	0.160297	0.234669	0.27608	0.259068	0.264255	0	0.217942	0.232249	0.273615	0.237171	0.245468	0.225729	0.213945	0.224903	0.208809	0.259227	0.213354	0.271128	0.261393	0.261244	0.217476	0.247901	0.255594	0.215125	-1	0.237165	0.027892	0.235795	0.243957	0.233187	0.236434	0.263586	0.240936	0.208538	0.252672	0.257427	0.173098	0.264943	0.225178
Macrophiothrix_caenosa_isolate_F193504	KU895411.1	0.230561	0.223596	0.238105	0.239627	0.202719	0.235795	0.222661	0.227849	0.220873	0.191223	0.22152	0.247738	0.242735	0.259068	0.217942	0	0.212589	0.236533	0.221565	0.255807	0.209386	0.221838	0.21768	0.178566	0.233101	0.011477	0.25264	0.249044	0.238829	0.243159	0.209394	0.246925	0.178502	0.222416	0.239742	0.223841	0.238499	0.231935	0.212119	0.210686	0.237614	0.250664	0.224352	0.263248	0.249464	0.249482	0.251204	0.197573
Macrophiothrix_obtusa_isolate_F193461	KU895415.1	0.232919	0.234891	0.237008	0.248756	0.217569	0.270344	0.231541	0.227826	0.223155	0.188423	0.21514	0.230868	0.245042	0.25289	0.232249	0.212589	0	0.217413	0.219067	0.244337	0.229348	0.22353	0.212758	0.218969	0.249996	0.208783	0.224903	0.241988	0.241837	0.233515	0.219747	0.246885	0.216557	0.235777	0.223528	0.219415	0.222408	0.221493	0.211582	0.200259	0.223793	0.258259	0.236595	0.219217	0.242444	0.233689	0.193191	0.218975
Ophiothrix_angulata_voucher_COREPY421	MT338370.1	0.233259	0.260145	0.269464	0.271658	0.240787	0.254404	0.241988	0.244415	0.224077	0.215792	0.220072	0.235331	0.241687	0.258037	0.273615	0.236533	0.217413	0	0.25264	0.269351	0.227546	0.225874	0.250416	0.251449	0.215687	0.240471	0.240471	0.223373	0.280093	0.243207	0.240489	0.275454	0.260405	0.214265	0.261403	0.247787	0.273615	0.237464	0.241774	0.238979	0.277621	0.255429	0.222008	0.082018	0.241179	0.244415	0.25869	0.241397
Ophiothrix_spiculata_voucher_ACAP129	KC626260.1	0.233548	0.238236	0.245621	0.229355	0.218148	0.289502	0.154263	0.224077	0.170225	0.141568	0.241381	0.236671	0.209684	0.230307	0.237171	0.221565	0.219067	0.25264	0	0.220211	0.223098	0.156679	0.202854	0.210706	0.258299	0.221293	0.255752	0.25025	0.240756	0.247475	0.250885	0.225232	0.211975	0.273115	0.24411	0.241386	0.263413	0.249249	0.211067	0.177445	0.259616	0.224351	0.242291	0.243198	0.226017	0.258238	0.255346	0.219408
Ophiothrix_panchyendyta_isolate_F166009	KU895436.1	0.233716	0.24356	0.242174	0.227307	0.246165	0.266907	0.231541	0.246549	0.234749	0.200155	0.211267	0.231204	0.213397	0.233763	0.245468	0.255807	0.244337	0.269351	0.220211	0	0.25484	0.215826	0.206647	0.234629	0.225322	0.251766	0.255752	0.235298	0.183264	0.244626	0.243785	0.022729	0.236258	0.254823	0.246056	0.261383	0.235502	0.258382	0.21316	0.234348	0.273493	0.246562	0.241411	0.249813	0.241247	0.254592	0.245621	0.259402
Macrophiothrix_variabilis_isolate_KGR29917	KU895414.1	0.233748	0.234891	0.230517	0.228587	0.200828	0.248524	0.212742	0.221406	0.228255	0.184035	0.208807	0.236446	0.233515	0.234051	0.225729	0.209386	0.229348	0.227546	0.223098	0.25484	0	0.215564	0.241983	0.219116	0.243805	0.208442	0.246854	0.228509	0.252803	0.253695	0.22128	0.245549	0.222099	0.225131	0.240948	0.224296	0.226283	0.2092	0.240051	0.19717	0.267435	0.255782	0.242107	0.222008	0.218664	0.23853	0.255538	0.211424
Ophiothrix_stri_voucher_USNM1073476	MT344068.1	0.235359	0.215941	0.234777	0.224351	0.204134	0.218443	0.14813	0.189708	0.089316	0.154334	0.195528	0.233665	0.249304	0.238706	0.213945	0.221838	0.22353	0.225874	0.156679	0.215826	0.215564	0	0.187222	0.191887	0.237507	0.211217	0.236828	0.23442	0.260501	0.211475	0.240771	0.250604	0.19166	0.352927	0.206356	0.202847	0.22157	0.204379	0.19584	0.196806	0.245653	0.224627	0.229923	0.217883	0.234279	0.23078	0.264327	0.206895
Ophiocnemis_marmorata_voucher_TOH_784	HM400511.1	0.235359	0.283951	0.219217	0.2102	0.230494	0.213516	0.212452	0.212758	0.19977	0.118261	0.188395	0.206579	0.234199	0.228109	0.224903	0.21768	0.212758	0.250416	0.202854	0.206647	0.241983	0.187222	0	0.2084	0.22616	0.209415	0.246274	0.230504	0.224351	0.209948	0.225457	0.209674	0.202038	-1	0.261628	0.223648	0.243824	0.200589	0.024194	0.209178	0.239222	0.220751	0.227827	0.254912	0.213775	0.218215	0.219141	0.231163
Macrophiothrix_striolata_isolate_F193460	KU895430.1	0.235381	0.223008	0.220361	0.220531	0.210187	0.252568	0.198578	0.221342	0.198176	0.1814	0.201502	0.238576	0.232084	0.234271	0.208809	0.178566	0.218969	0.251449	0.210706	0.234629	0.219116	0.191887	0.2084	0	0.244739	0.175625	0.218414	0.253598	0.210308	0.247169	0.217399	0.238641	0.025061	0.215721	0.236137	0.205865	0.246734	0.209692	0.218292	0.203605	0.20347	0.231357	0.235519	0.23717	0.216211	0.225877	0.232312	0.148767
Macrophiothrix_demessa_isolate_3	AH013200.2	0.235709	0.245285	0.223373	0.259227	0.222444	0.241679	0.239149	0.232023	0.221737	0.220277	0.222869	0.239632	0.262242	0.107674	0.259227	0.233101	0.249996	0.215687	0.258299	0.225322	0.243805	0.237507	0.22616	0.244739	0	0.228844	0.23711	0.225647	0.247164	0.270286	0.224351	0.217357	0.251524	-1	0.261202	0.260223	0.255212	0.245337	0.220448	0.22353	0.237869	0.258567	0.217146	0.203751	0.218949	0.241983	0.223636	0.218148
Macrophiothrix_microplax_isolate_F109875	KU895412.1	0.235712	0.21943	0.236147	0.236944	0.199701	0.227399	0.224478	0.222727	0.211041	0.191223	0.214297	0.247738	0.24698	0.252568	0.213354	0.011477	0.208783	0.240471	0.221293	0.251766	0.208442	0.211217	0.209415	0.175625	0.228844	0	0.246544	0.24443	0.241536	0.240475	0.204475	0.242074	0.172094	0.222416	0.233181	0.218788	0.227399	0.232912	0.209978	0.206672	0.231311	0.244711	0.218326	0.260737	0.251611	0.241298	0.234057	0.194596
Macrophiothrix_longipeda_isolate_REU3603	MF989412.1	0.236238	0.258678	0.253046	0.252405	0.241687	0.212593	0.265771	0.245337	0.241375	0.232115	0.231654	0.232089	0.235652	0.276101	0.271128	0.25264	0.224903	0.240471	0.255752	0.255752	0.246854	0.236828	0.246274	0.218414	0.23711	0.246544	0	0.246512	0.267882	0.256519	0.174127	0.2641	0.224351	0.262871	0.270286	0.245955	0.259109	0.227669	0.244233	0.248366	0.188754	0.260914	0.231736	0.248678	0.237958	0.236481	0.22678	0.210706
Ophiothrix_oerstedii_voucher_ACAP089	KC626258.1	0.236533	0.282738	0.262073	0.229464	0.227113	0.222159	0.24443	0.233838	0.219487	0.174682	0.212779	0.232402	0.250567	0.215687	0.261393	0.249044	0.241988	0.223373	0.25025	0.235298	0.228509	0.23442	0.230504	0.253598	0.225647	0.24443	0.246512	0	0.273615	0.279673	0.239895	0.254176	0.247475	0.178461	0.257711	0.240771	0.254703	0.262242	0.231269	0.227391	0.257864	0.215343	0.241386	0.235652	0.253841	0.249304	0.241381	0.249561
Ophiothrix_sp_USNM_1467141_voucher_USNM:1467141	MZ559919.1	0.236823	0.254286	0.210824	0.225866	0.233763	0.246391	0.239149	0.250346	0.245775	0.284032	0.230169	0.240249	0.058326	0.241536	0.261244	0.238829	0.241837	0.280093	0.240756	0.183264	0.252803	0.260501	0.224351	0.210308	0.247164	0.241536	0.267882	0.273615	0	0.257101	0.243047	0.182541	0.210054	-1	0.275757	0.272548	0.244263	0.248475	0.219329	0.247946	0.244275	0.251151	0.236434	0.272793	0.221764	0.234983	0.261576	0.250032
Ophiothrix_suensoni_isolate_UF11644	KU895446.1	0.237346	0.237082	0.230735	0.234459	0.255589	0.247901	0.223648	0.237947	0.218059	0.193972	0.243088	0.233814	0.260618	0.296894	0.217476	0.243159	0.233515	0.243207	0.247475	0.244626	0.253695	0.211475	0.209948	0.247169	0.270286	0.240475	0.256519	0.279673	0.257101	0	0.25013	0.264862	0.243785	0.238284	0.249977	0.213071	0.25495	0.246036	0.217126	0.265333	0.253849	0.246321	0.240575	0.247831	0.2467	0.238508	0.274484	0.250246
Macrophiothrix_longipeda_isolate_F193454	KU895408.1	0.237998	0.264456	0.227957	0.231994	0.199866	0.246111	0.253919	0.22628	0.239078	0.209213	0.216506	0.239392	0.242803	0.242444	0.247901	0.209394	0.219747	0.240489	0.250885	0.243785	0.22128	0.240771	0.225457	0.217399	0.224351	0.204475	0.174127	0.239895	0.243047	0.25013	0	0.259158	0.214048	0.264791	0.284797	0.225113	0.27432	0.21812	0.216415	0.207015	0.174919	0.252622	0.236911	0.24801	0.229599	0.261525	0.257711	0.217459
Ophiothrix_accedens_isolate_Oacc1012	KF663469.1	0.238715	0.249631	0.245841	0.232214	0.233932	0.279047	0.238995	0.268662	0.254137	-1	0.217767	0.237058	0.177256	0.235972	0.255594	0.246925	0.246885	0.275454	0.225232	0.022729	0.245549	0.250604	0.209674	0.238641	0.217357	0.242074	0.2641	0.254176	0.182541	0.264862	0.259158	0	0.241387	-1	0.268045	0.261622	0.250721	0.26634	0.207918	0.235577	0.26702	0.254137	0.231245	0.250996	0.24106	0.234587	0.233932	0.259743
Macrophiothrix_lineocaerulea_isolate_KGR28010	KU895429.1	0.238942	0.241943	0.225699	0.221302	0.211307	0.25289	0.198342	0.220407	0.205149	0.179677	0.203402	0.238313	0.240713	0.240921	0.215125	0.178502	0.216557	0.260405	0.211975	0.236258	0.222099	0.19166	0.202038	0.025061	0.251524	0.172094	0.224351	0.247475	0.210054	0.243785	0.214048	0.241387	0	0.216236	0.244858	0.204477	0.253534	0.211899	0.209447	0.20921	0.207782	0.233882	0.234311	0.245928	0.218006	0.215568	0.232023	0.157495
Ophiothrix_angulata_isolate_68_ECP	MH281619.1	0.239132	0.327458	0.245601	0.249951	0.2269	-1	0.324532	0.253121	0.266035	0.252996	-1	0.400301	0.262426	-1	-1	0.222416	0.235777	0.214265	0.273115	0.254823	0.225131	0.352927	-1	0.215721	-1	0.222416	0.262871	0.178461	-1	0.238284	0.264791	-1	0.216236	0	0.270096	0.237089	-1	0.240444	-1	0.233626	-1	0.256803	0.258648	0.184649	-1	0.239247	-1	0.230252
Ophiothrix_trilineata_isolate_REU0888	GU480577.1	0.239446	0.250755	0.277833	0.23677	0.221578	0.248043	0.206152	0.224071	0.219361	0.198709	0.240149	0.268498	0.259785	0.266545	0.237165	0.239742	0.223528	0.261403	0.24411	0.246056	0.240948	0.206356	0.261628	0.236137	0.261202	0.233181	0.270286	0.257711	0.275757	0.249977	0.284797	0.268045	0.244858	0.270096	0	0.236429	0.014269	0.262599	0.27091	0.254857	0.294533	0.277181	0.226679	0.237421	0.261873	0.264243	0.270442	0.288857
Ophiothela_venusta_isolate_7.4207	KU895426.1	0.240597	0.224939	0.220158	0.235246	0.219063	0.224482	0.239276	0.213775	0.209317	0.220292	0.225987	0.260543	0.259229	0.262417	0.027892	0.223841	0.219415	0.247787	0.241386	0.261383	0.224296	0.202847	0.223648	0.205865	0.260223	0.218788	0.245955	0.240771	0.272548	0.213071	0.225113	0.261622	0.204477	0.237089	0.236429	0	0.218807	0.23348	0.2319	0.21971	0.252323	0.242107	0.211011	0.226294	0.257753	0.167817	0.253691	0.213666
Ophiothrix_trilineata_voucher_AB42609737	OP898233.1	0.24062	0.2636	0.263425	0.227119	0.212618	0.214903	0.214987	0.222408	0.226141	0.284032	0.247718	0.262006	0.246391	0.251294	0.235795	0.238499	0.222408	0.273615	0.263413	0.235502	0.226283	0.22157	0.243824	0.246734	0.255212	0.227399	0.259109	0.254703	0.244263	0.25495	0.27432	0.250721	0.253534	-1	0.014269	0.218807	0	0.251611	0.252222	0.248836	0.289228	0.285497	0.20904	0.241162	0.249719	0.231395	0.249678	0.289972
Ophiothrix_vitrea_isolate_F166014	KU895433.1	0.241272	0.268047	0.228087	0.221281	0.225247	0.215643	0.23013	0.208186	0.218797	0.192183	0.199601	0.237566	0.220624	0.252485	0.243957	0.231935	0.221493	0.237464	0.249249	0.258382	0.2092	0.204379	0.200589	0.209692	0.245337	0.232912	0.227669	0.262242	0.248475	0.246036	0.21812	0.26634	0.211899	0.240444	0.262599	0.23348	0.251611	0	0.200802	0.222195	0.251041	0.247558	0.230445	0.254144	0.122028	0.233689	0.25025	0.218608
Ophiocnemis_marmorata_voucher_TOH_781	HM400510.1	0.24165	0.270679	0.213993	0.209201	0.223467	0.220915	0.215226	0.215046	0.206536	0.118261	0.189113	0.213695	0.22953	0.236904	0.233187	0.212119	0.211582	0.241774	0.211067	0.21316	0.240051	0.19584	0.024194	0.218292	0.220448	0.209978	0.244233	0.231269	0.219329	0.217126	0.216415	0.207918	0.209447	-1	0.27091	0.2319	0.252222	0.200802	0	0.201302	0.245769	0.219051	0.229122	0.246274	0.218774	0.218849	0.209463	0.244807
Macrophiothrix_megapoma_isolate_F193499	KU895410.1	0.242113	0.241296	0.233686	0.24635	0.198083	0.258081	0.22879	0.22358	0.205487	0.183582	0.228834	0.220442	0.225626	0.221764	0.236434	0.210686	0.200259	0.238979	0.177445	0.234348	0.19717	0.196806	0.209178	0.203605	0.22353	0.206672	0.248366	0.227391	0.247946	0.265333	0.207015	0.235577	0.20921	0.233626	0.254857	0.21971	0.248836	0.222195	0.201302	0	0.256678	0.230453	0.233482	0.23391	0.211837	0.233912	0.214817	0.211422
Macrophiothrix_koehleri_isolate_1	AH013201.2	0.242136	0.259883	0.248569	0.262233	0.237572	0.26696	0.253535	0.242441	0.236335	0.100441	0.242106	0.252553	0.262233	0.240605	0.263586	0.237614	0.223793	0.277621	0.259616	0.273493	0.267435	0.245653	0.239222	0.20347	0.237869	0.231311	0.188754	0.257864	0.244275	0.253849	0.174919	0.26702	0.207782	-1	0.294533	0.252323	0.289228	0.251041	0.245769	0.256678	0	0.278328	0.255045	0.266334	0.253203	0.258334	0.228569	0.209063
Ophiothrix_exigua_isolate_F173951	KU895438.1	0.242246	0.25398	0.24781	0.242039	0.236306	0.246054	0.25169	0.237457	0.223777	0.215444	0.228355	0.257355	0.238373	0.25495	0.240936	0.250664	0.258259	0.255429	0.224351	0.246562	0.255782	0.224627	0.220751	0.231357	0.258567	0.244711	0.260914	0.215343	0.251151	0.246321	0.252622	0.254137	0.233882	0.256803	0.277181	0.242107	0.285497	0.247558	0.219051	0.230453	0.278328	0	0.255884	0.251061	0.227371	0.246681	0.255322	0.241833
Ophiothrix_lepidus_isolate_IE.2007.39	KU895442.1	0.242315	0.23327	0.249089	0.242243	0.230051	0.228082	0.247787	0.224798	0.220267	0.226544	0.231087	0.243944	0.239877	0.254629	0.208538	0.224352	0.236595	0.222008	0.242291	0.241411	0.242107	0.229923	0.227827	0.235519	0.217146	0.218326	0.231736	0.241386	0.236434	0.240575	0.236911	0.231245	0.234311	0.258648	0.226679	0.211011	0.20904	0.230445	0.229122	0.233482	0.255045	0.255884	0	0.218148	0.241536	0.225199	0.223098	0.252956
Ophiothrix_angulata_voucher_UF11852	ON245095.1	0.24411	0.255869	0.26981	0.281602	0.240489	0.297709	0.25169	0.229355	0.236876	0.252043	0.236521	0.234377	0.258433	0.271266	0.252672	0.263248	0.219217	0.082018	0.243198	0.249813	0.222008	0.217883	0.254912	0.23717	0.203751	0.260737	0.248678	0.235652	0.272793	0.247831	0.24801	0.250996	0.245928	0.184649	0.237421	0.226294	0.241162	0.254144	0.246274	0.23391	0.266334	0.251061	0.218148	0	0.263624	0.238352	0.235736	0.232197
Ophiothrix_sp_MoV_5502_voucher_TOH_804	HM400523.1	0.24425	0.287585	0.241837	0.241536	0.215858	0.246974	0.20613	0.221055	0.224482	0.273555	0.21482	0.231344	0.239769	0.229599	0.257427	0.249464	0.242444	0.241179	0.226017	0.241247	0.218664	0.234279	0.213775	0.216211	0.218949	0.251611	0.237958	0.253841	0.221764	0.2467	0.229599	0.24106	0.218006	-1	0.261873	0.257753	0.249719	0.122028	0.218774	0.211837	0.253203	0.227371	0.241536	0.263624	0	0.228479	0.238352	0.224904
Ophiothela_mirabilis_isolate_Reggae_Beach	MN961481.1	0.244443	0.295407	0.238145	0.23506	0.219147	0.235211	0.269118	0.23664	0.235238	0.257099	0.233346	0.277617	0.239258	0.256244	0.173098	0.249482	0.233689	0.244415	0.258238	0.254592	0.23853	0.23078	0.218215	0.225877	0.241983	0.241298	0.236481	0.249304	0.234983	0.238508	0.261525	0.234587	0.215568	0.239247	0.264243	0.167817	0.231395	0.233689	0.218849	0.233912	0.258334	0.246681	0.225199	0.238352	0.228479	0	0.222386	0.226218
Macrophiothrix_martensi_voucher_TOH_733	HM400483.1	0.246266	0.244174	0.229638	0.253046	0.22879	0.254666	0.284743	0.219943	0.247516	0.183307	0.228834	0.262692	0.261576	0.246266	0.264943	0.251204	0.193191	0.25869	0.255346	0.245621	0.255538	0.264327	0.219141	0.232312	0.223636	0.234057	0.22678	0.241381	0.261576	0.274484	0.257711	0.233932	0.232023	-1	0.270442	0.253691	0.249678	0.25025	0.209463	0.214817	0.228569	0.255322	0.223098	0.235736	0.238352	0.222386	0	0.214556
Macrophiothrix_melanosticta_isolate_KGR29374	KU895431.1	0.246293	0.236452	0.232716	0.254358	0.217542	0.251048	0.222986	0.210207	0.207083	0.197786	0.232201	0.226787	0.244478	0.243344	0.225178	0.197573	0.218975	0.241397	0.219408	0.259402	0.211424	0.206895	0.231163	0.148767	0.218148	0.194596	0.210706	0.249561	0.250032	0.250246	0.217459	0.259743	0.157495	0.230252	0.288857	0.213666	0.289972	0.218608	0.244807	0.211422	0.209063	0.241833	0.252956	0.232197	0.224904	0.226218	0.214556	0
Ophiothrix_oliveri_isolate_MK1a	KU895416.1	0.246836	0.297507	0.268407	0.253357	0.232361	0.259586	0.221737	0.214255	0.239639	0.231919	0.214297	0.230789	0.250779	0.24095	0.239126	0.238534	0.227371	0.249249	0.248055	0.255502	0.239387	0.203091	0.235298	0.229496	0.239895	0.233655	0.221737	0.264078	0.249096	0.265728	0.226281	0.251356	0.235092	0.260309	0.247554	0.237536	0.235851	0.214228	0.2319	0.228775	0.243661	0.257746	0.232455	0.235709	0.225592	0.234804	0.257584	0.26229
Ophiothrix_purpurea_voucher_AB42609483	OP898231.1	0.247122	0.257335	0.241643	0.275602	0.242251	0.235547	0.252714	0.253238	0.275244	0.101438	0.239945	0.24005	0.243155	0.249263	0.270235	0.27312	0.231977	0.258639	0.257319	0.25046	0.249263	0.256882	0.282817	0.219626	0.254358	0.26874	0.245802	0.285719	0.230548	0.264379	0.229981	0.245521	0.230264	-1	0.299308	0.268396	0.284139	0.233502	0.274826	0.265249	0.251157	0.263861	0.277103	0.250696	0.245294	0.238271	0.240278	0.248372
Ophiothrix_oerstedii_isolate_UF10231	KU895445.1	0.2474	0.291039	0.255306	0.23252	0.230323	0.218205	0.249044	0.233116	0.231792	0.196307	0.208538	0.229612	0.242944	0.207508	0.250977	0.243443	0.233086	0.223648	0.241983	0.247596	0.224733	0.236828	0.217883	0.233254	0.218414	0.24514	0.246819	0.013878	0.24305	0.239452	0.245137	0.23385	0.236483	0.192414	0.259458	0.23595	0.227524	0.235718	0.219329	0.209668	0.244275	0.225818	0.238999	0.240171	0.243653	0.239057	0.232397	0.231104
Macrophiothrix_caenosa_voucher_TOH_819	HM400529.1	0.247513	0.286133	0.245695	0.258359	0.198731	0.250375	0.253108	0.236434	0.247199	0.183307	0.223599	0.250624	0.247199	0.244429	0.245669	0.22897	0.220953	0.250928	0.271509	0.250949	0.213795	0.251795	0.234358	0.213299	0.223929	0.226306	0.176842	0.245893	0.253683	0.245088	0.006194	0.256699	0.210982	-1	0.282204	0.232525	0.27204	0.235599	0.225509	0.208398	0.181638	0.247199	0.246886	0.246732	0.23348	0.257166	0.258494	0.232405
Ophiothrix_deceptor_isolate_F93774	KU895435.1	0.248336	0.259423	0.234124	0.239708	0.224873	0.279187	0.249873	0.239569	0.232133	0.24035	0.250314	0.247936	0.250854	0.240921	0.26827	0.263612	0.227316	0.235005	0.247745	0.240692	0.25458	0.214556	0.260892	0.229134	0.239547	0.265636	0.246854	0.256191	0.233189	0.239858	0.248871	0.24311	0.237034	0.265752	0.294448	0.240839	0.29948	0.245785	0.244826	0.252436	0.238468	0.255777	0.261906	0.234128	0.239696	0.216213	0.233548	0.243794
Macrophiothrix_sp_Bio046	MF989431.1	0.248699	0.269446	0.287831	0.24706	0.249244	0.271598	0.252299	0.233798	0.247758	0.261978	0.234479	0.253323	0.283894	0.200851	0.233113	0.252637	0.272528	0.254578	0.246772	0.266772	0.234707	0.24936	0.242183	0.245147	0.203195	0.245495	0.250292	0.250554	0.282509	0.285873	0.260235	0.279939	0.24706	0.298121	0.246445	0.244503	0.256445	0.255832	0.237251	0.250554	0.241977	0.229428	0.249961	0.25515	0.260501	0.271045	0.19853	0.253128
Macrophiothrix_longipeda_isolate_1	AH013203.2	0.248991	0.257159	0.246577	0.238352	0.208424	0.222279	0.247739	0.231356	0.242288	0.273555	0.222285	0.22348	0.262576	0.239871	0.245337	0.238093	0.214034	0.254271	0.266334	0.243203	0.243501	0.23379	0.216014	0.197513	0.230878	0.227669	0.048525	0.232836	0.276416	0.243207	0.151026	0.245372	0.199292	-1	0.273653	0.235005	0.263263	0.213516	0.222609	0.231163	0.176937	0.26274	0.235298	0.253841	0.211471	0.241364	0.225461	0.2102
Ophiothela_mirabilis_isolate_TANIA610_MP	MN708262.1	0.249045	0.298672	0.233517	0.23252	0.219676	0.23702	0.267618	0.235574	0.223476	0.241954	0.224047	0.277617	0.242384	0.251611	0.179014	0.242453	0.23341	0.233838	0.258238	0.252956	0.248253	0.226574	0.2138	0.226455	0.241679	0.238242	0.241364	0.247164	0.237358	0.243363	0.260573	0.237298	0.217376	0.235777	0.259967	0.171723	0.229038	0.237502	0.214265	0.222906	0.260873	0.243221	0.234711	0.238352	0.232904	0.013218	0.215871	0.231717
Ophiothela_vincula_isolate_KGR28232	KU895424.1	0.249045	0.285383	0.232278	0.233049	0.213071	0.232823	0.257911	0.234595	0.222038	0.243232	0.224047	0.273382	0.242105	0.251611	0.172902	0.24513	0.234107	0.238352	0.247164	0.251964	0.240858	0.2242	0.217947	0.227178	0.235298	0.240909	0.231935	0.249619	0.237358	0.239877	0.252698	0.234916	0.218074	0.227296	0.262432	0.168762	0.227524	0.239728	0.21857	0.220077	0.258001	0.246435	0.233747	0.23865	0.226692	0.01321	0.2138	0.225436
Ophiothrix_angulata_voucher_UF7634	MT338321.1	0.249304	0.257265	0.255106	0.26853	0.231826	0.258299	0.288321	0.25989	0.267356	0.225811	0.22678	0.275961	0.278215	0.279068	0.242796	0.243508	0.243515	0.261403	0.305195	0.264752	0.225874	0.279673	0.268391	0.247787	0.263864	0.234712	0.256286	0.235359	0.296649	0.276711	0.235944	0.281749	0.263923	0.176981	0.239247	0.232111	0.233113	0.237124	0.270408	0.254464	0.27409	0.241073	0.238352	0.25025	0.26725	0.258107	0.308279	0.276774
Ophiothela_danae_isolate_J24839	KU895425.1	0.250001	0.276632	0.228664	0.231822	0.215648	0.235795	0.251449	0.238792	0.218177	0.241318	0.231087	0.273695	0.239788	0.251929	0.167419	0.240631	0.230948	0.239871	0.254241	0.253509	0.241199	0.228959	0.214062	0.223827	0.235593	0.236443	0.234057	0.245337	0.228758	0.237554	0.25507	0.236965	0.21772	0.242166	0.249047	0.165531	0.225178	0.243298	0.216691	0.223656	0.255479	0.23812	0.234319	0.231736	0.224357	0.018941	0.218215	0.226213
Ophiopteron_elegans_isolate_F165956	KU895422.1	0.250534	0.258716	0.232277	0.244721	0.245967	0.267115	0.250187	0.226306	0.23568	0.206021	0.233428	0.236281	0.223032	0.233476	0.222033	0.222127	0.222986	0.236238	0.230411	0.220949	0.22931	0.238352	0.200922	0.224435	0.215303	0.212527	0.276059	0.216352	0.250032	0.229738	0.235652	0.214581	0.226422	0.22945	0.263425	0.227808	0.263425	0.227354	0.197006	0.219675	0.251604	0.2069	0.223728	0.234777	0.228082	0.240554	0.235359	0.245772
Macrophiothrix_belli	AH013198.2	0.250678	0.228902	0.239436	0.224508	0.206315	0.269848	0.216752	0.217915	0.216128	-1	0.19329	0.266166	0.24718	0.243656	0.225956	0.155372	0.231667	0.270171	0.229734	0.239436	0.205171	0.23452	0.227757	0.199799	0.235901	0.139979	0.259756	0.267917	0.226924	0.271077	0.229471	0.236986	0.19217	-1	0.260076	0.226278	0.257656	0.24936	0.222968	0.239782	0.217462	0.228178	0.214905	0.258913	0.246821	0.239782	0.220321	0.213077
Ophiothrix_angulata_isolate_TOH17	KU895443.1	0.251317	0.247843	0.229764	0.242033	0.251964	0.244263	0.275633	0.232158	0.235146	0.235878	0.244071	0.246636	0.260913	0.250411	0.217476	0.227962	0.238792	0.238055	0.282288	0.246321	0.228309	0.257711	0.235005	0.211511	0.245359	0.222878	0.256933	0.255538	0.249779	0.234585	0.241832	0.251161	0.221468	0.046934	0.255819	0.219869	0.252568	0.227292	0.231303	0.22303	0.265789	0.244892	0.235622	0.235068	0.213118	0.240931	0.250567	0.230407
Macrophiothrix_leucosticha	AH013202.2	0.252143	0.270427	0.248994	0.263491	0.205741	0.247224	0.274754	0.252609	0.274282	-1	0.229757	0.262471	0.253626	0.250678	0.259033	0.222292	0.247902	0.265523	0.275465	0.255382	0.22292	0.25912	0.242947	0.209274	0.2266	0.209856	0.159711	0.256421	0.243656	0.268631	0.14031	0.255382	0.208695	-1	0.242843	0.256893	0.246903	0.237328	0.241309	0.222099	0.182563	0.275279	0.251864	0.241333	0.252512	0.257656	0.251494	0.235361
Ophiothrix_ciliaris_isolate_F193452	KU895439.1	0.252445	0.253299	0.240915	0.238015	0.23355	0.228758	0.254144	0.23771	0.221636	0.196909	0.230885	0.272447	0.227479	0.246734	0.234983	0.235305	0.227838	0.239573	0.26107	0.233021	0.230843	0.239895	0.236533	0.208032	0.260892	0.227254	0.264078	0.219141	0.237314	0.255488	0.244325	0.240722	0.205757	0.235365	0.241553	0.233646	0.215903	0.218886	0.229122	0.23275	0.264763	0.215074	0.223853	0.241386	0.230164	0.233735	0.235359	0.22013
Macrophiothrix_rhabdota	AH013209.2	0.253203	0.25206	0.238168	0.231597	0.200963	0.218897	0.2335	0.221536	0.208791	0.154907	0.225095	0.234916	0.240302	0.238503	0.216494	0.217023	0.23246	0.270339	0.227884	0.22616	0.205251	0.193506	0.213057	0.181058	0.224771	0.202173	0.227884	0.266791	0.240302	0.254824	0.197173	0.246608	0.181693	-1	0.28014	0.21936	0.246138	0.199425	0.211315	0.173065	0.245773	0.237655	0.228539	0.237564	0.225048	0.240302	0.248143	0.198711
Macrophiothrix_variabilis_voucher_TOH_829	HM400533.1	0.254024	0.250991	0.233781	0.210884	0.203629	0.237146	0.232925	0.2289	0.215073	0.252819	0.210993	0.246091	0.259118	0.237797	0.235339	0.220657	0.257234	0.242183	0.258249	0.246832	0.012605	0.213821	0.255681	0.222118	0.242129	0.216418	0.260024	0.245859	0.250271	0.26029	0.225768	0.250096	0.232975	-1	0.243402	0.233484	0.220657	0.209587	0.251222	0.208816	0.278208	0.243361	0.249947	0.226028	0.211144	0.228324	0.26946	0.222118
Ophiogymna_elegans_isolate_UF2496	KU895417.1	0.254266	0.256746	0.251481	0.251453	0.235853	0.269763	0.238055	0.229471	0.213721	0.204473	0.23078	0.240202	0.235287	0.268958	0.263088	0.227384	0.246394	0.235068	0.225457	0.228568	0.274659	0.217883	0.210703	0.235519	0.242898	0.222549	0.245315	0.236583	0.224482	0.23036	0.230528	0.239318	0.240324	0.264314	0.24425	0.245016	0.239126	0.250878	0.204165	0.23935	0.231597	0.242246	0.223711	0.238979	0.254529	0.244273	0.232601	0.247272
Ophiothrix_crassispina_isolate_F165984	KU895441.1	0.255804	0.232318	0.23769	0.255028	0.231607	0.246832	0.228063	0.191136	0.20402	0.194842	0.231117	0.221616	0.236637	0.239629	0.264959	0.220213	0.223625	0.234529	0.213384	0.256016	0.233776	0.190564	0.232962	0.200963	0.234761	0.217523	0.237605	0.228643	0.247152	0.236095	0.228953	0.281113	0.207693	0.267051	0.265624	0.232168	0.257234	0.231173	0.236766	0.213163	0.238372	0.235904	0.22762	0.240115	0.229771	0.255648	0.246953	0.207346
Ophiothrix_fragilis_isolate_F92218	KU895448.1	0.256135	0.231643	0.251108	0.258152	0.229659	0.229881	0.234555	0.248487	0.241424	0.211356	0.195046	0.199184	0.241134	0.269419	0.244263	0.238363	0.224862	0.218414	0.219595	0.254598	0.254302	0.218346	0.250567	0.240943	0.246544	0.237379	0.230594	0.271206	0.234629	0.234348	0.248829	0.232957	0.245998	0.284483	0.254538	0.249092	0.250032	0.223722	0.243545	0.234673	0.266824	0.257602	0.252844	0.236291	0.243645	0.244839	0.274484	0.250072
Ophiogymna_pellicula_isolate_F165966	KU895420.1	0.257206	0.287777	0.251922	0.249407	0.239083	0.270107	0.248991	0.168275	0.237239	0.221431	0.223162	0.232796	0.266027	0.254308	0.269185	0.253891	0.221657	0.245029	0.260223	0.259494	0.244421	0.234057	0.222825	0.237405	0.252959	0.249578	0.25264	0.215607	0.287733	0.254956	0.251042	0.297773	0.232506	0.256511	0.234753	0.252808	0.238829	0.227957	0.218774	0.23382	0.260895	0.229601	0.248243	0.230878	0.231111	0.253384	0.220211	0.238257
Ophiothrix_caespitosa_isolate_02W6S	KU895428.1	0.257762	0.273968	0.253467	0.255613	0.226642	0.222302	0.282353	0.251886	0.242388	0.231919	0.227459	0.251693	0.270603	0.264073	0.260605	0.263997	0.244186	0.258759	0.255853	0.257383	0.254994	0.250187	0.218875	0.246839	0.234777	0.265007	0.255642	0.238979	0.25893	0.26254	0.266583	0.24448	0.246254	0.2073	0.300788	0.243488	0.273342	0.238405	0.221935	0.228693	0.267996	0.259402	0.24148	0.243796	0.273862	0.240565	0.26543	0.265222
Ophiothrix_foveolata_voucher_AB42609502	OP898225.1	0.25822	0.277596	0.253837	0.266909	0.208424	0.240129	0.237384	0.236441	0.220462	0.160297	0.242006	0.221521	0.257306	0.268742	0.251931	0.248526	0.236454	0.270519	0.234114	0.254774	0.25822	0.236199	0.216967	0.218904	0.245422	0.237055	0.238575	0.227501	0.252012	0.257434	0.228915	0.250576	0.217071	-1	0.27555	0.242921	0.249429	0.228915	0.213115	0.204526	0.242619	0.204337	0.213404	0.278924	0.233718	0.215739	0.22834	0.218597
Ophiothrix_purpurea_isolate_Bio043	MF989432.1	0.258456	0.264093	0.245147	0.277277	0.242594	0.263653	0.238805	0.240683	0.254811	0.199007	0.257098	0.243254	0.253463	0.243206	0.271266	0.259004	0.233721	0.240683	0.236909	0.268361	0.25989	0.239428	0.302631	0.206257	0.259175	0.263204	0.237836	0.261445	0.24483	0.274949	0.241014	0.278773	0.217264	0.242594	0.277656	0.265485	0.302226	0.255832	0.300623	0.268361	0.249782	0.261113	0.2906	0.241328	0.273021	0.241634	0.24669	0.238771
Ophiothrix_trilineata	AH013212.2	0.260737	0.28372	0.268653	0.241983	0.246854	0.22353	0.2432	0.230878	0.208945	0.366791	0.243412	0.255785	0.239848	0.258567	0.228675	0.237718	0.242288	0.262292	0.267711	0.240171	0.236533	0.211563	0.228421	0.240452	0.227137	0.228675	0.272545	0.25892	0.237718	0.27635	0.259704	0.238812	0.260223	-1	0.11098	0.232601	0.10847	0.229923	0.237212	0.24443	0.285083	0.245928	0.220751	0.256007	0.237759	0.229072	0.251758	0.270855
Ophiothrix_proteus_isolate_F109838	KU895440.1	0.262155	0.269282	0.249065	0.238685	0.243221	0.225453	0.254464	0.225183	0.238067	0.215401	0.220938	0.253577	0.216357	0.229775	0.240637	0.222701	0.243501	0.25264	0.20389	0.232644	0.242664	0.218414	0.224077	0.221438	0.237718	0.217217	0.268653	0.232023	0.216163	0.247844	0.262386	0.235246	0.228161	0.236606	0.227083	0.253462	0.232249	0.239067	0.221759	0.227034	0.266616	0.248827	0.233782	0.217618	0.230447	0.256911	0.230104	0.251857
Ophiogymna_pulchella_isolate_F146306	KU895419.1	0.264947	0.263371	0.247396	0.254346	0.22628	0.231875	0.247435	0.14708	0.233177	0.225523	0.252626	0.264824	0.268475	0.263249	0.230731	0.269754	0.237008	0.240471	0.276059	0.257017	0.240075	0.253691	0.255429	0.230977	0.264752	0.264325	0.258567	0.248729	0.271147	0.235982	0.246821	0.277761	0.229896	0.239987	0.255072	0.224346	0.241235	0.219118	0.256837	0.238395	0.252561	0.239248	0.23325	0.220211	0.245445	0.225792	0.248366	0.217304
Ophiothela_tigris_isolate_UF7611	KU895427.1	0.265306	0.254775	0.255557	0.251016	0.266501	0.275541	0.234842	0.239069	0.232619	0.233344	0.268829	0.25925	0.24926	0.267457	0.24425	0.258386	0.243637	0.258567	0.234128	0.253738	0.244337	0.231736	0.241988	0.243386	0.264262	0.251023	0.257383	0.24661	0.266773	0.246307	0.254754	0.261244	0.243217	0.255591	0.25667	0.220405	0.230164	0.250651	0.230413	0.24197	0.28621	0.263772	0.252405	0.244721	0.239155	0.234133	0.270397	0.239739
Ophiothrix_exigua_voucher_DL10	OR782215.1	0.266543	0.252688	0.254213	0.272474	0.250471	0.245268	0.262014	0.26353	0.254069	0.231154	0.262715	0.264087	0.253854	0.267973	0.243212	0.249764	0.253239	0.285574	0.249412	0.239212	0.226215	0.239516	0.21318	0.229168	0.280435	0.23988	0.246712	0.282205	0.277501	0.278045	0.25288	0.23265	0.240572	0.402175	0.278453	0.238175	0.264801	0.254573	0.222289	0.203549	0.241971	0.255536	0.260688	0.281847	0.259346	0.253239	0.225483	0.226215
Macrophiothrix_propinqua_isolate_REU496	MF989429.1	0.267149	0.269203	0.276716	0.276716	0.229118	0.235587	0.251428	0.246166	0.244911	0.202496	0.219415	0.289566	0.276351	0.26866	0.284183	0.228432	0.262725	0.267014	0.27866	0.275987	0.244892	0.250211	0.264567	0.253936	0.243006	0.23084	0.245202	0.241215	0.294469	0.284277	0.251751	0.287983	0.261535	0.281603	0.254263	0.264935	0.24593	0.235989	0.261552	0.257857	0.282152	0.270425	0.241215	0.282395	0.274641	0.270535	0.266646	0.258849
Ophiothrix_ciliaris_voucher_TOH_814	HM400527.1	0.272991	0.271927	0.254529	0.260427	0.242143	0.228758	0.267882	0.232051	0.226692	0.220277	0.234431	0.294679	0.26225	0.238499	0.246054	0.235211	0.234919	0.253841	0.283544	0.233551	0.213354	0.250455	0.23865	0.206307	0.256728	0.222136	0.286519	0.242394	0.243653	0.276546	0.252803	0.240049	0.209058	-1	0.243997	0.24425	0.218469	0.254629	0.242594	0.251852	0.261897	0.228201	0.226416	0.259175	0.246083	0.243653	0.255106	0.229881
Ophiactis_perplexa_isolate_OFL4a	KU895159.1	0.275657	0.29507	0.30351	0.267405	0.267947	0.275187	0.261738	0.269228	0.260389	0.256383	0.263541	0.266565	0.270342	0.260578	0.27526	0.251582	0.267958	0.278989	0.242594	0.276664	0.274659	0.281148	0.254888	0.285427	0.261403	0.246868	0.255864	0.264415	0.275897	0.286763	0.271674	0.263531	0.278956	0.300377	0.266928	0.283703	0.271394	0.273116	0.248323	0.272405	0.26257	0.273481	0.257461	0.295719	0.249096	0.283593	0.251844	0.28829
Macrophiothrix_sp_NBE3334	MF989406.1	0.275774	0.259593	0.26849	0.28118	0.248973	0.295993	0.279993	0.25515	0.241959	0.210461	0.238713	0.253791	0.237264	0.292758	0.253805	0.253657	0.278799	0.239428	0.233113	0.249897	0.251215	0.233417	0.282265	0.261978	0.259541	0.255606	0.304946	0.246445	0.258872	0.274492	0.275774	0.281165	0.26777	0.281603	0.278417	0.24452	0.285784	0.26391	0.288724	0.260044	0.30576	0.230719	0.236909	0.241959	0.281015	0.258659	0.258824	0.266698
Ophiopteron_elegans_voucher_TOH_825	HM400530.1	0.275982	0.274915	0.23326	0.272147	0.266882	0.252392	0.247682	0.252874	0.254514	0.212528	0.242756	0.252795	0.244158	0.224779	0.231193	0.227068	0.246953	0.256445	0.261181	0.224215	0.234529	0.255571	0.19845	0.206596	0.211549	0.215799	0.267711	0.2335	0.23917	0.24353	0.231983	0.224028	0.217319	-1	0.283104	0.24073	0.257525	0.253292	0.199811	0.232074	0.246352	0.223776	0.245107	0.262964	0.225917	0.234829	0.235584	0.263046
Ophiothrix_spiculata_isolate_OpG_095	MK531509.1	0.278298	0.243115	0.248484	0.252965	0.249674	0.284032	0.28712	0.260576	0.275603	0.259835	0.190971	0.188554	0.256912	0.295423	0.212528	0.236804	0.219395	0.230135	0.246818	0.250129	0.252875	0.220442	0.190971	0.243097	0.366791	0.236804	0.258794	0.173265	0.228655	0.227811	0.252965	-1	0.231159	0.171759	0.262346	0.229976	0.228655	0.237722	0.190971	0.26251	0.284032	0.238991	0.249409	0.230135	0.284032	0.226274	0.190971	0.244011
Ophiothrix_sp_MoV_5727_voucher_TOH_736	HM400485.1	0.279879	0.272818	0.259385	0.243661	0.221709	0.221709	0.248099	0.224346	0.233039	0.220277	0.223751	0.264785	0.227131	0.223636	0.236094	0.221437	0.253849	0.261842	0.22676	0.233914	0.228421	0.215336	0.220044	0.230929	0.234796	0.217822	0.261393	0.244027	0.212123	0.24763	0.270912	0.233774	0.236388	-1	0.247631	0.247008	0.232749	0.259902	0.219607	0.234501	0.259385	0.27838	0.2199	0.250966	0.228539	0.245799	0.226032	0.245799
Ophiothrix_sp_III_ST-2016_isolate_DEM91_29	KX578016.1	0.281948	0.307328	0.2954	0.282556	0.223263	0.246607	0.243293	0.213625	0.236264	0.100441	0.214656	0.204179	0.318819	0.276319	0.23816	0.265713	0.268081	0.263584	0.23816	0.254752	0.225848	0.209642	0.210649	0.241425	0.24565	0.251515	0.232998	0.272919	0.319494	0.301862	0.270604	0.278065	0.250799	-1	0.281374	0.231662	0.280802	0.246607	0.214249	0.201809	0.259657	0.281418	0.264644	0.265406	0.256091	0.225415	0.243549	0.240961
Macrophiothrix_sp_HZS-2016_voucher_CHOM1	KU379697.1	0.282911	0.285671	0.27341	0.308914	0.213026	0.278392	0.241226	0.25152	0.253863	-1	0.248527	0.235238	0.2852	0.242594	0.260606	0.288877	0.238487	0.282425	0.26585	0.273947	0.246304	0.257001	0.272867	0.261012	0.259396	0.263477	0.300102	0.24168	0.3074	0.265149	0.239623	0.278215	0.261419	-1	0.268664	0.257559	0.261205	0.258762	0.274716	0.233735	0.250446	0.265506	0.240358	0.277402	0.274378	0.253863	0.251134	0.260421
Macrophiothrix_sp_NBE893	MF989407.1	0.283904	0.279577	0.288205	0.291762	0.257421	0.302494	0.29536	0.269943	0.256394	0.242594	0.24173	0.270265	0.25147	0.300377	0.260016	0.273276	0.294203	0.254472	0.245794	0.264423	0.266555	0.24547	0.29197	0.272257	0.266755	0.275246	0.32425	0.258803	0.258872	0.285075	0.289397	0.284335	0.278092	0.33534	0.293793	0.261445	0.292208	0.279611	0.295226	0.2757	0.313525	0.242594	0.255715	0.261627	0.285251	0.275774	0.261924	0.274658
Macrophiothrix_propinqua_isolate_UF6556	KU594366.1	0.284076	0.27848	0.287888	0.290191	0.229551	0.254301	0.26357	0.256737	0.256947	0.213662	0.230444	0.284199	0.284446	0.283179	0.287732	0.235249	0.272825	0.277987	0.281444	0.274988	0.253119	0.253536	0.276228	0.266828	0.257082	0.237686	0.257155	0.249408	0.303277	0.2925	0.253536	0.291054	0.268709	0.311519	0.263408	0.271299	0.262029	0.255079	0.273182	0.256169	0.279615	0.28369	0.253769	0.295931	0.293322	0.285209	0.26919	0.263729
Ophiothrix_spiculata_isolate_OpG_207	MK531474.1	0.286385	0.265204	0.254656	0.251837	0.242292	0.220277	0.29492	0.2595	0.267334	0.252629	0.264005	0.198551	0.253777	0.228655	0.154907	0.229649	0.211237	0.230135	0.254251	0.256627	0.239251	0.235155	0.264005	0.240332	0.443137	0.229649	0.258794	0.18008	0.295423	0.221581	0.247513	-1	0.233189	0.163726	0.262346	0.221581	0.295423	0.228403	0.264005	0.261388	0.220277	0.230218	0.255527	0.244687	0.220277	0.226274	0.264005	0.234719
Ophiothrix_fragilis_isolate_Gal1	EU583122.1	0.299444	0.290713	0.29716	0.293455	0.298003	0.274057	0.265294	0.272581	0.265117	0.250896	0.241439	0.248473	0.304183	0.311449	0.245812	0.265117	0.266362	0.266362	0.280306	0.284797	0.251822	0.247019	0.271342	0.264704	0.299058	0.268197	0.288867	0.314431	0.307917	0.252592	0.263883	0.294848	0.269603	0.428246	0.30139	0.252206	0.298453	0.260841	0.265136	0.296307	0.265117	0.297526	0.286161	0.285705	0.290959	0.288409	0.31591	0.257027
Ophiactis_savignyi	NC_065087.1_COX1	0.317936	0.277527	0.286478	0.284273	0.277546	0.283269	0.255964	0.274484	0.248235	0.234338	0.248682	0.246848	0.256726	0.286245	0.290007	0.26268	0.282021	0.279395	0.238388	0.281628	0.262078	0.253278	0.226985	0.273311	0.267834	0.25762	0.256609	0.283804	0.260756	0.277381	0.274828	0.240364	0.281686	0.280781	0.285908	0.284739	0.281013	0.278068	0.225788	0.257911	0.268468	0.278399	0.272393	0.266592	0.289593	0.291201	0.264262	0.280971
[truncated: 44 more columns]

## Sheet: id_map
AH013198.2	Macrophiothrix_belli
AH013199.2	Macrophiothrix_caenosa_isolate_1
AH013200.2	Macrophiothrix_demessa_isolate_3
AH013201.2	Macrophiothrix_koehleri_isolate_1
AH013202.2	Macrophiothrix_leucosticha
AH013203.2	Macrophiothrix_longipeda_isolate_1
AH013204.2	Macrophiothrix_lorioli_isolate_4
AH013205.2	Macrophiothrix_megapoma
AH013208.2	Macrophiothrix_propinqua
AH013209.2	Macrophiothrix_rhabdota
AH013211.2	Ophiothrix_caespitosa
AH013212.2	Ophiothrix_trilineata
EF053424.1	Ophiothrix_lineata_haplotype_BKRS119
EF053425.1	Ophiothrix_lineata_haplotype_BKRS120
EF053426.1	Ophiothrix_lineata_haplotype_BKRS121
EF053427.1	Ophiothrix_lineata_haplotype_BKRS149
EF053428.1	Ophiothrix_lineata_haplotype_BKRS179
EF053429.1	Ophiothrix_lineata_haplotype_CERV66
EF053430.1	Ophiothrix_lineata_haplotype_CERV203
EF053431.1	Ophiothrix_lineata_haplotype_CERV204
EF053432.1	Ophiothrix_lineata_haplotype_CUDA213
EF053433.1	Ophiothrix_lineata_haplotype_CUDA214
EF053434.1	Ophiothrix_lineata_haplotype_LGKY83
EF053435.1	Ophiothrix_lineata_haplotype_LGKY84
EF053436.1	Ophiothrix_lineata_haplotype_LGKY86
EF053437.1	Ophiothrix_lineata_haplotype_LGKY87
EF053438.1	Ophiothrix_lineata_haplotype_LGKY91
EF053439.1	Ophiothrix_lineata_haplotype_LGKY93
EF053440.1	Ophiothrix_lineata_haplotype_LGKY96
EF053441.1	Ophiothrix_lineata_haplotype_LGKY107
EF053442.1	Ophiothrix_lineata_haplotype_LGKY110
EF053443.1	Ophiothrix_lineata_haplotype_KWHC124
EF053444.1	Ophiothrix_lineata_haplotype_KWHC128
EF053445.1	Ophiothrix_lineata_haplotype_KWPR130
EF053446.1	Ophiothrix_lineata_haplotype_KWPR131
EF053447.1	Ophiothrix_lineata_haplotype_KWPR133
EF053448.1	Ophiothrix_lineata_haplotype_KWPR134
EF053449.1	Ophiothrix_lineata_haplotype_KWPR135
EF053450.1	Ophiothrix_lineata_haplotype_KWPR136
EF053451.1	Ophiothrix_lineata_haplotype_GVRS01
EF053452.1	Ophiothrix_lineata_haplotype_GVRS04
EF053453.1	Ophiothrix_lineata_haplotype_GVRS15
EF053454.1	Ophiothrix_lineata_haplotype_GVRS19
EF053455.1	Ophiothrix_lineata_haplotype_GVRS26
EU582688.1	Ophiothrix_fragilis_isolate_Ant10
EU582689.1	Ophiothrix_fragilis_isolate_Ant11
EU582690.1	Ophiothrix_fragilis_isolate_Ant12
EU582691.1	Ophiothrix_fragilis_isolate_Ant13
EU582692.1	Ophiothrix_fragilis_isolate_Ant4
EU582693.1	Ophiothrix_fragilis_isolate_Ant5
EU582694.1	Ophiothrix_fragilis_isolate_Ant6
EU582695.1	Ophiothrix_fragilis_isolate_Ant7
EU582696.1	Ophiothrix_fragilis_isolate_Ant8
EU582697.1	Ophiothrix_fragilis_isolate_Ker1
EU582698.1	Ophiothrix_fragilis_isolate_Ker10
EU582699.1	Ophiothrix_fragilis_isolate_Ker11
EU582700.1	Ophiothrix_fragilis_isolate_Ker12
EU582701.1	Ophiothrix_fragilis_isolate_Ker13
EU582702.1	Ophiothrix_fragilis_isolate_Ker14
EU582703.1	Ophiothrix_fragilis_isolate_Ker3
EU582704.1	Ophiothrix_fragilis_isolate_Ker4
EU582705.1	Ophiothrix_fragilis_isolate_Ker5
EU582706.1	Ophiothrix_fragilis_isolate_Ker7
EU582707.1	Ophiothrix_fragilis_isolate_NOR1
EU582708.1	Ophiothrix_fragilis_isolate_NOR2
EU582709.1	Ophiothrix_fragilis_isolate_NOR3
EU582710.1	Ophiothrix_fragilis_isolate_OBe10
EU582711.1	Ophiothrix_fragilis_isolate_OBe11
EU582712.1	Ophiothrix_fragilis_isolate_OBe12
EU582713.1	Ophiothrix_fragilis_isolate_OBe13
EU582714.1	Ophiothrix_fragilis_isolate_OBe14
EU582715.1	Ophiothrix_fragilis_isolate_OBe16
EU582716.1	Ophiothrix_fragilis_isolate_OBe20
EU582717.1	Ophiothrix_fragilis_isolate_OBe22
EU582718.1	Ophiothrix_fragilis_isolate_OBe3
EU582719.1	Ophiothrix_fragilis_isolate_OBe30
EU582720.1	Ophiothrix_fragilis_isolate_OBe42
EU582721.1	Ophiothrix_fragilis_isolate_OBe43
EU582722.1	Ophiothrix_fragilis_isolate_OBe44
EU582723.1	Ophiothrix_fragilis_isolate_OBe5
EU582724.1	Ophiothrix_fragilis_isolate_OBe7
EU582725.1	Ophiothrix_fragilis_isolate_OBe8
EU582726.1	Ophiothrix_fragilis_isolate_OCam1
EU582727.1	Ophiothrix_fragilis_isolate_OCam10
EU582728.1	Ophiothrix_fragilis_isolate_OCam11
EU582729.1	Ophiothrix_fragilis_isolate_OCam14
EU582730.1	Ophiothrix_fragilis_isolate_OCam18
EU582731.1	Ophiothrix_fragilis_isolate_OCam2
EU582732.1	Ophiothrix_fragilis_isolate_OCam21
EU582733.1	Ophiothrix_fragilis_isolate_OCam24
EU582734.1	Ophiothrix_fragilis_isolate_OCam3
EU582735.1	Ophiothrix_fragilis_isolate_OCam4
EU582736.1	Ophiothrix_fragilis_isolate_OCam5
EU582737.1	Ophiothrix_fragilis_isolate_OCam7
EU582738.1	Ophiothrix_fragilis_isolate_OCam8
EU582739.1	Ophiothrix_fragilis_isolate_OCam9
EU582740.1	Ophiothrix_fragilis_isolate_OCB1
EU582741.1	Ophiothrix_fragilis_isolate_OCB10
EU582742.1	Ophiothrix_fragilis_isolate_OCB11
EU582743.1	Ophiothrix_fragilis_isolate_OCB14
EU582744.1	Ophiothrix_fragilis_isolate_OCB16
EU582745.1	Ophiothrix_fragilis_isolate_OCB2
EU582746.1	Ophiothrix_fragilis_isolate_OCB21
EU582747.1	Ophiothrix_fragilis_isolate_OCB22
EU582748.1	Ophiothrix_fragilis_isolate_OCB24
EU582749.1	Ophiothrix_fragilis_isolate_OCB3
EU582750.1	Ophiothrix_fragilis_isolate_OCB4
EU582751.1	Ophiothrix_fragilis_isolate_OCB5
EU582752.1	Ophiothrix_fragilis_isolate_OCB6
EU582753.1	Ophiothrix_fragilis_isolate_OCB9
EU582754.1	Ophiothrix_fragilis_isolate_OCh13
EU582755.1	Ophiothrix_fragilis_isolate_OCh15
EU582756.1	Ophiothrix_fragilis_isolate_OCh18
EU582757.1	Ophiothrix_fragilis_isolate_OCh19
EU582758.1	Ophiothrix_fragilis_isolate_OCh2
EU582759.1	Ophiothrix_fragilis_isolate_OCh20
EU582760.1	Ophiothrix_fragilis_isolate_OCh22
EU582761.1	Ophiothrix_fragilis_isolate_OCh23
EU582762.1	Ophiothrix_fragilis_isolate_OCh24
EU582763.1	Ophiothrix_fragilis_isolate_OCh5
EU582764.1	Ophiothrix_fragilis_isolate_OCh7
EU582765.1	Ophiothrix_fragilis_isolate_OCh9
EU582766.1	Ophiothrix_fragilis_isolate_ODig1
EU582767.1	Ophiothrix_fragilis_isolate_ODig10
EU582768.1	Ophiothrix_fragilis_isolate_ODig11
EU582769.1	Ophiothrix_fragilis_isolate_ODig12
EU582770.1	Ophiothrix_fragilis_isolate_ODig13
EU582771.1	Ophiothrix_fragilis_isolate_ODig16
EU582772.1	Ophiothrix_fragilis_isolate_ODig17
EU582773.1	Ophiothrix_fragilis_isolate_ODig18
EU582774.1	Ophiothrix_fragilis_isolate_ODig20
EU582775.1	Ophiothrix_fragilis_isolate_ODig23
EU582776.1	Ophiothrix_fragilis_isolate_ODig4
EU582777.1	Ophiothrix_fragilis_isolate_ODig5
EU582778.1	Ophiothrix_fragilis_isolate_ODig7
EU582779.1	Ophiothrix_fragilis_isolate_ODig8
EU582780.1	Ophiothrix_fragilis_isolate_OHO1
EU582781.1	Ophiothrix_fragilis_isolate_OHO10
EU582782.1	Ophiothrix_fragilis_isolate_OHO12
EU582783.1	Ophiothrix_fragilis_isolate_OHO13
EU582784.1	Ophiothrix_fragilis_isolate_OHO15
EU582785.1	Ophiothrix_fragilis_isolate_OHO16
EU582786.1	Ophiothrix_fragilis_isolate_OHO19
EU582787.1	Ophiothrix_fragilis_isolate_OHO2
EU582788.1	Ophiothrix_fragilis_isolate_OHO20
EU582789.1	Ophiothrix_fragilis_isolate_OHO3
EU582790.1	Ophiothrix_fragilis_isolate_OHO4
EU582791.1	Ophiothrix_fragilis_isolate_OHO5
EU582792.1	Ophiothrix_fragilis_isolate_OHO6
EU582793.1	Ophiothrix_fragilis_isolate_OHO9
EU582794.1	Ophiothrix_fragilis_isolate_OIE10
EU582795.1	Ophiothrix_fragilis_isolate_OIE11
EU582796.1	Ophiothrix_fragilis_isolate_OIE14
EU582797.1	Ophiothrix_fragilis_isolate_OIE15
EU582798.1	Ophiothrix_fragilis_isolate_OIE16
EU582799.1	Ophiothrix_fragilis_isolate_OIE17
EU582800.1	Ophiothrix_fragilis_isolate_OIE18
EU582801.1	Ophiothrix_fragilis_isolate_OIE2
EU582802.1	Ophiothrix_fragilis_isolate_OIE21
EU582803.1	Ophiothrix_fragilis_isolate_OIE3
EU582804.1	Ophiothrix_fragilis_isolate_OIE4
EU582805.1	Ophiothrix_fragilis_isolate_OIE6
EU582806.1	Ophiothrix_fragilis_isolate_OIE7
EU582807.1	Ophiothrix_fragilis_isolate_OIE8
EU582808.1	Ophiothrix_fragilis_isolate_OIE9
EU582809.1	Ophiothrix_fragilis_isolate_OIS10
EU582810.1	Ophiothrix_fragilis_isolate_OIS11
EU582811.1	Ophiothrix_fragilis_isolate_OIS12
EU582812.1	Ophiothrix_fragilis_isolate_OIS13
EU582813.1	Ophiothrix_fragilis_isolate_OIS14
EU582814.1	Ophiothrix_fragilis_isolate_OIS15
EU582815.1	Ophiothrix_fragilis_isolate_OIS17
EU582816.1	Ophiothrix_fragilis_isolate_OIS2
EU582817.1	Ophiothrix_fragilis_isolate_OIS20
EU582818.1	Ophiothrix_fragilis_isolate_OIS23
EU582819.1	Ophiothrix_fragilis_isolate_OIS24
EU582820.1	Ophiothrix_fragilis_isolate_OIS25
EU582821.1	Ophiothrix_fragilis_isolate_OIS26
EU582822.1	Ophiothrix_fragilis_isolate_OIS27
EU582823.1	Ophiothrix_fragilis_isolate_OIS4
EU582824.1	Ophiothrix_fragilis_isolate_OIS5
EU582825.1	Ophiothrix_fragilis_isolate_OIS6
EU582826.1	Ophiothrix_fragilis_isolate_OLy1
EU582827.1	Ophiothrix_fragilis_isolate_OLy11
EU582828.1	Ophiothrix_fragilis_isolate_OLy12
EU582829.1	Ophiothrix_fragilis_isolate_OLy13
EU582830.1	Ophiothrix_fragilis_isolate_OLy14
EU582831.1	Ophiothrix_fragilis_isolate_OLy15
EU582832.1	Ophiothrix_fragilis_isolate_OLy16
EU582833.1	Ophiothrix_fragilis_isolate_OLy2
EU582834.1	Ophiothrix_fragilis_isolate_OLy28
EU582835.1	Ophiothrix_fragilis_isolate_OLy3
EU582836.1	Ophiothrix_fragilis_isolate_OLy4
EU582837.1	Ophiothrix_fragilis_isolate_OLy42
EU582838.1	Ophiothrix_fragilis_isolate_OLy43
EU582839.1	Ophiothrix_fragilis_isolate_OLy44
EU582840.1	Ophiothrix_fragilis_isolate_OLy47
EU582841.1	Ophiothrix_fragilis_isolate_OLy9
EU582842.1	Ophiothrix_fragilis_isolate_Pen4
EU582843.1	Ophiothrix_fragilis_isolate_Pen5
EU582844.1	Ophiothrix_fragilis_isolate_Pen6
EU582845.1	Ophiothrix_fragilis_isolate_OP1
EU582846.1	Ophiothrix_fragilis_isolate_OP11
EU582847.1	Ophiothrix_fragilis_isolate_OP14
EU582848.1	Ophiothrix_fragilis_isolate_OP15
EU582849.1	Ophiothrix_fragilis_isolate_OP16
EU582850.1	Ophiothrix_fragilis_isolate_OP17
EU582851.1	Ophiothrix_fragilis_isolate_OP18
EU582852.1	Ophiothrix_fragilis_isolate_OP19
EU582853.1	Ophiothrix_fragilis_isolate_OP20
EU582854.1	Ophiothrix_fragilis_isolate_OP21
EU582855.1	Ophiothrix_fragilis_isolate_OP22
EU582856.1	Ophiothrix_fragilis_isolate_OP23
EU582857.1	Ophiothrix_fragilis_isolate_OP25
EU582858.1	Ophiothrix_fragilis_isolate_OP26
EU582859.1	Ophiothrix_fragilis_isolate_OP27
EU582860.1	Ophiothrix_fragilis_isolate_OP28
EU582861.1	Ophiothrix_fragilis_isolate_OP29
EU582862.1	Ophiothrix_fragilis_isolate_OP3
EU582863.1	Ophiothrix_fragilis_isolate_OP30
EU582864.1	Ophiothrix_fragilis_isolate_OP8
EU582865.1	Ophiothrix_fragilis_isolate_OP9
EU582866.1	Ophiothrix_fragilis_isolate_ORB1
EU582867.1	Ophiothrix_fragilis_isolate_ORB10
EU582868.1	Ophiothrix_fragilis_isolate_ORB11
EU582869.1	Ophiothrix_fragilis_isolate_ORB12
EU582870.1	Ophiothrix_fragilis_isolate_ORB13
EU582871.1	Ophiothrix_fragilis_isolate_ORB14
EU582872.1	Ophiothrix_fragilis_isolate_ORB16
EU582873.1	Ophiothrix_fragilis_isolate_ORB17
EU582874.1	Ophiothrix_fragilis_isolate_ORB18
EU582875.1	Ophiothrix_fragilis_isolate_ORB2
EU582876.1	Ophiothrix_fragilis_isolate_ORB21
EU582877.1	Ophiothrix_fragilis_isolate_ORB22
EU582878.1	Ophiothrix_fragilis_isolate_ORB23
EU582879.1	Ophiothrix_fragilis_isolate_ORB24
EU582880.1	Ophiothrix_fragilis_isolate_ORB4
EU582881.1	Ophiothrix_fragilis_isolate_ORB5
EU582882.1	Ophiothrix_fragilis_isolate_ORB6
EU582883.1	Ophiothrix_fragilis_isolate_ORB7
EU582884.1	Ophiothrix_fragilis_isolate_ORB8
EU582885.1	Ophiothrix_fragilis_isolate_ORB9
EU582886.1	Ophiothrix_fragilis_isolate_ORest10
EU582887.1	Ophiothrix_fragilis_isolate_ORest11
EU582888.1	Ophiothrix_fragilis_isolate_ORest12
EU582889.1	Ophiothrix_fragilis_isolate_ORest16
EU582890.1	Ophiothrix_fragilis_isolate_ORest17
EU582891.1	Ophiothrix_fragilis_isolate_ORest2
EU582892.1	Ophiothrix_fragilis_isolate_ORest3
EU582893.1	Ophiothrix_fragilis_isolate_ORest4
EU582894.1	Ophiothrix_fragilis_isolate_ORest5
EU582895.1	Ophiothrix_fragilis_isolate_ORest6
EU582896.1	Ophiothrix_fragilis_isolate_ORest7
EU582897.1	Ophiothrix_fragilis_isolate_ORest8
EU582898.1	Ophiothrix_fragilis_isolate_ORest9
EU582899.1	Ophiothrix_fragilis_isolate_ORo1
EU582900.1	Ophiothrix_fragilis_isolate_ORo10
EU582901.1	Ophiothrix_fragilis_isolate_ORo11
EU582902.1	Ophiothrix_fragilis_isolate_ORo12
EU582903.1	Ophiothrix_fragilis_isolate_ORo13
EU582904.1	Ophiothrix_fragilis_isolate_ORo14
EU582905.1	Ophiothrix_fragilis_isolate_ORo15
EU582906.1	Ophiothrix_fragilis_isolate_ORo16
EU582907.1	Ophiothrix_fragilis_isolate_ORo17
EU582908.1	Ophiothrix_fragilis_isolate_ORo18
EU582909.1	Ophiothrix_fragilis_isolate_ORo19
EU582910.1	Ophiothrix_fragilis_isolate_ORo2
EU582911.1	Ophiothrix_fragilis_isolate_ORo20
EU582912.1	Ophiothrix_fragilis_isolate_ORo21
EU582913.1	Ophiothrix_fragilis_isolate_ORo22
EU582914.1	Ophiothrix_fragilis_isolate_ORo24
EU582915.1	Ophiothrix_fragilis_isolate_ORo27
EU582916.1	Ophiothrix_fragilis_isolate_ORo28
EU582917.1	Ophiothrix_fragilis_isolate_ORo29
EU582918.1	Ophiothrix_fragilis_isolate_ORo3
EU582919.1	Ophiothrix_fragilis_isolate_ORo30
EU582920.1	Ophiothrix_fragilis_isolate_ORo31
EU582921.1	Ophiothrix_fragilis_isolate_ORo32
EU582922.1	Ophiothrix_fragilis_isolate_ORo4
EU582923.1	Ophiothrix_fragilis_isolate_ORo34
EU582924.1	Ophiothrix_fragilis_isolate_ORo35
EU582925.1	Ophiothrix_fragilis_isolate_ORo36
EU582926.1	Ophiothrix_fragilis_isolate_ORo37
EU582927.1	Ophiothrix_fragilis_isolate_ORo38
EU582928.1	Ophiothrix_fragilis_isolate_ORo5
EU582929.1	Ophiothrix_fragilis_isolate_ORo6
EU582930.1	Ophiothrix_fragilis_isolate_ORo8
EU582931.1	Ophiothrix_fragilis_isolate_ORo9
EU582932.1	Ophiothrix_fragilis_isolate_OTre1
EU582933.1	Ophiothrix_fragilis_isolate_OTre10
EU582934.1	Ophiothrix_fragilis_isolate_OTre11
EU582935.1	Ophiothrix_fragilis_isolate_OTre12
EU582936.1	Ophiothrix_fragilis_isolate_OTre13
EU582937.1	Ophiothrix_fragilis_isolate_OTre17
EU582938.1	Ophiothrix_fragilis_isolate_OTre18
EU582939.1	Ophiothrix_fragilis_isolate_OTre2
EU582940.1	Ophiothrix_fragilis_isolate_OTre24
EU582941.1	Ophiothrix_fragilis_isolate_OTre4
EU582942.1	Ophiothrix_fragilis_isolate_OTre9
EU582943.1	Ophiothrix_fragilis_isolate_OW1
EU582944.1	Ophiothrix_fragilis_isolate_OW10
EU582945.1	Ophiothrix_fragilis_isolate_OW11
EU582946.1	Ophiothrix_fragilis_isolate_OW12
EU582947.1	Ophiothrix_fragilis_isolate_OW13
EU582948.1	Ophiothrix_fragilis_isolate_OW15
EU582949.1	Ophiothrix_fragilis_isolate_OW16
EU582950.1	Ophiothrix_fragilis_isolate_OW17
EU582951.1	Ophiothrix_fragilis_isolate_OW19
EU582952.1	Ophiothrix_fragilis_isolate_OW2
EU582953.1	Ophiothrix_fragilis_isolate_OW21
EU582954.1	Ophiothrix_fragilis_isolate_OW23
EU582955.1	Ophiothrix_fragilis_isolate_OW24
EU582956.1	Ophiothrix_fragilis_isolate_OW25
EU582957.1	Ophiothrix_fragilis_isolate_OW26
EU582958.1	Ophiothrix_fragilis_isolate_OW28
EU582959.1	Ophiothrix_fragilis_isolate_OW29
EU582960.1	Ophiothrix_fragilis_isolate_OW3
EU582961.1	Ophiothrix_fragilis_isolate_OW31
EU582962.1	Ophiothrix_fragilis_isolate_OW32
EU582963.1	Ophiothrix_fragilis_isolate_OW33
EU582964.1	Ophiothrix_fragilis_isolate_OW34
EU582965.1	Ophiothrix_fragilis_isolate_OW4
EU582966.1	Ophiothrix_fragilis_isolate_OW5
EU582967.1	Ophiothrix_fragilis_isolate_OW6
EU582968.1	Ophiothrix_fragilis_isolate_OW7
EU582969.1	Ophiothrix_fragilis_isolate_OW8
EU582970.1	Ophiothrix_fragilis_isolate_OW9
EU582971.1	Ophiothrix_fragilis_isolate_OWA12
EU582972.1	Ophiothrix_fragilis_isolate_OWA18
EU582973.1	Ophiothrix_fragilis_isolate_OWA19
EU582974.1	Ophiothrix_fragilis_isolate_OWA2
EU582975.1	Ophiothrix_fragilis_isolate_OWA22
EU582976.1	Ophiothrix_fragilis_isolate_OWA23
EU582977.1	Ophiothrix_fragilis_isolate_OWA25
EU582978.1	Ophiothrix_fragilis_isolate_OWA26
EU582979.1	Ophiothrix_fragilis_isolate_OWA27
EU582980.1	Ophiothrix_fragilis_isolate_OWA31
EU582981.1	Ophiothrix_fragilis_isolate_OWA32
EU582982.1	Ophiothrix_fragilis_isolate_OWA33
EU582983.1	Ophiothrix_fragilis_isolate_OWA34
EU582984.1	Ophiothrix_fragilis_isolate_OWA5
EU582985.1	Ophiothrix_fragilis_isolate_OWA8
EU582986.1	Ophiothrix_fragilis_isolate_Pen1
EU582987.1	Ophiothrix_fragilis_isolate_Pen2
EU582988.1	Ophiothrix_fragilis_isolate_Pen3
EU582989.1	Ophiothrix_fragilis_isolate_Ply1
EU582990.1	Ophiothrix_fragilis_isolate_Ply10
EU582991.1	Ophiothrix_fragilis_isolate_Ply2
EU582992.1	Ophiothrix_fragilis_isolate_Ply3
EU582993.1	Ophiothrix_fragilis_isolate_Ply4
EU582994.1	Ophiothrix_fragilis_isolate_Ply5
EU582995.1	Ophiothrix_fragilis_isolate_Ply6
EU582996.1	Ophiothrix_fragilis_isolate_Ply7
EU582997.1	Ophiothrix_fragilis_isolate_Ply8
EU582998.1	Ophiothrix_fragilis_isolate_Ply9
EU582999.1	Ophiothrix_fragilis_isolate_Por1
EU583000.1	Ophiothrix_fragilis_isolate_Por10
EU583001.1	Ophiothrix_fragilis_isolate_Por11
EU583002.1	Ophiothrix_fragilis_isolate_Por2
EU583003.1	Ophiothrix_fragilis_isolate_Por3
EU583004.1	Ophiothrix_fragilis_isolate_Por8
EU583005.1	Ophiothrix_fragilis_isolate_Por9
EU583006.1	Ophiothrix_fragilis_isolate_SU1
EU583007.1	Ophiothrix_fragilis_isolate_SU2
EU583008.1	Ophiothrix_fragilis_isolate_SU3
EU583009.1	Ophiothrix_fragilis_isolate_Ro_larve1
EU583010.1	Ophiothrix_fragilis_isolate_Ro_larve2
EU583011.1	Ophiothrix_fragilis_isolate_Ro_larve3
EU583012.1	Ophiothrix_fragilis_isolate_Ro_larve4
EU583013.1	Ophiothrix_fragilis_isolate_Ro_larve5
EU583014.1	Ophiothrix_fragilis_isolate_Ro_larve6
EU583015.1	Ophiothrix_fragilis_isolate_Ro_larve7
EU583016.1	Ophiothrix_fragilis_isolate_Ro_larve8
EU583017.1	Ophiothrix_fragilis_isolate_Ro_larve9
EU583018.1	Ophiothrix_fragilis_isolate_Ro_larve10
EU583019.1	Ophiothrix_fragilis_isolate_Ro_larve11
EU583020.1	Ophiothrix_fragilis_isolate_Ro_larve12
EU583021.1	Ophiothrix_fragilis_isolate_Ro_larve13
EU583022.1	Ophiothrix_fragilis_isolate_Ro_larve14
EU583023.1	Ophiothrix_fragilis_isolate_Ro_larve15
EU583024.1	Ophiothrix_fragilis_isolate_Ro_larve16
EU583025.1	Ophiothrix_fragilis_isolate_Ro_larve17
EU583026.1	Ophiothrix_fragilis_isolate_Ro_larve18
EU583027.1	Ophiothrix_fragilis_isolate_Ro_larve19
EU583028.1	Ophiothrix_fragilis_isolate_Ro_larve20
EU583029.1	Ophiothrix_fragilis_isolate_Ro_larve21
EU583030.1	Ophiothrix_fragilis_isolate_Ro_larve22
EU583031.1	Ophiothrix_fragilis_isolate_Ro_larve23
EU583032.1	Ophiothrix_fragilis_isolate_Ro_larve24
EU583033.1	Ophiothrix_fragilis_isolate_Ro_larve25
EU583034.1	Ophiothrix_fragilis_isolate_Ro_larve26
EU583035.1	Ophiothrix_fragilis_isolate_Ro_larve27
EU583036.1	Ophiothrix_fragilis_isolate_Ro_larve28
EU583037.1	Ophiothrix_fragilis_isolate_Ro_larve29
EU583038.1	Ophiothrix_fragilis_isolate_Ro_larve30
EU583039.1	Ophiothrix_fragilis_isolate_Ro_larve31
EU583040.1	Ophiothrix_fragilis_isolate_Ro_larve32
EU583041.1	Ophiothrix_fragilis_isolate_Ro_larve33
EU583042.1	Ophiothrix_fragilis_isolate_Ro_larve34
EU583043.1	Ophiothrix_fragilis_isolate_Ro_larve35
EU583044.1	Ophiothrix_fragilis_isolate_Ro_larve36
EU583045.1	Ophiothrix_fragilis_isolate_Ro_larve37
EU583046.1	Ophiothrix_fragilis_isolate_Ro_larve38
EU583047.1	Ophiothrix_fragilis_isolate_Ro_larve39
EU583048.1	Ophiothrix_fragilis_isolate_Ro_larve40
EU583049.1	Ophiothrix_fragilis_isolate_Ro_larve41
EU583050.1	Ophiothrix_fragilis_isolate_Ro_larve42
EU583051.1	Ophiothrix_fragilis_isolate_Ro_larve43
EU583052.1	Ophiothrix_fragilis_isolate_Ro_larve44
EU583053.1	Ophiothrix_fragilis_isolate_Ro_larve45
EU583054.1	Ophiothrix_fragilis_isolate_Ro_larve46
EU583055.1	Ophiothrix_fragilis_isolate_Ro_larve47
EU583056.1	Ophiothrix_fragilis_isolate_Ro_larve48
EU583057.1	Ophiothrix_fragilis_isolate_Ro_larve49
EU583058.1	Ophiothrix_fragilis_isolate_Ro_larve50
EU583059.1	Ophiothrix_fragilis_isolate_Ro_larve51
EU583060.1	Ophiothrix_fragilis_isolate_Ro_larve52
EU583061.1	Ophiothrix_fragilis_isolate_Ro_larve53
EU583062.1	Ophiothrix_fragilis_isolate_Ro_JR4_1
EU583063.1	Ophiothrix_fragilis_isolate_Ro_JR4_2
EU583064.1	Ophiothrix_fragilis_isolate_Ro_JR4_3
EU583065.1	Ophiothrix_fragilis_isolate_Ro_JR4_4
EU583066.1	Ophiothrix_fragilis_isolate_Ro_JR4_5
EU583067.1	Ophiothrix_fragilis_isolate_Ro_JR4_6
EU583068.1	Ophiothrix_fragilis_isolate_Ro_JR4_7
EU583069.1	Ophiothrix_fragilis_isolate_Ro_JR4_8
EU583070.1	Ophiothrix_fragilis_isolate_Ro_JR5_1
EU583071.1	Ophiothrix_fragilis_isolate_Ro_JR5_2
EU583072.1	Ophiothrix_fragilis_isolate_Ro_JR5_3
EU583073.1	Ophiothrix_fragilis_isolate_Ro_JR5_4
EU583074.1	Ophiothrix_fragilis_isolate_Ro_JR5_5
EU583075.1	Ophiothrix_fragilis_isolate_Ro_JR5_6
EU583076.1	Ophiothrix_fragilis_isolate_Ro_JR5_7
EU583077.1	Ophiothrix_fragilis_isolate_Ro_JR5_8
EU583078.1	Ophiothrix_fragilis_isolate_Ro_JR5_9
EU583079.1	Ophiothrix_fragilis_isolate_Ro_JR5_10
EU583080.1	Ophiothrix_fragilis_isolate_Ro_JR5_11
EU583081.1	Ophiothrix_fragilis_isolate_Ro_JR5_12
EU583082.1	Ophiothrix_fragilis_isolate_Wx_JR4_2
EU583083.1	Ophiothrix_fragilis_isolate_Wx_JR4_3
EU583084.1	Ophiothrix_fragilis_isolate_Wx_JR4_4
EU583085.1	Ophiothrix_fragilis_isolate_Wx_JR4_5
EU583086.1	Ophiothrix_fragilis_isolate_Wx_JR4_6
EU583087.1	Ophiothrix_fragilis_isolate_Wx_JR4_7
EU583088.1	Ophiothrix_fragilis_isolate_Wx_JR4_1
EU583089.1	Ophiothrix_fragilis_isolate_Wx_JR4_8
EU583090.1	Ophiothrix_fragilis_isolate_Wx_JR4_9
EU583091.1	Ophiothrix_fragilis_isolate_Wx_JR4_10
EU583092.1	Ophiothrix_fragilis_isolate_Wx_JR4_11
EU583093.1	Ophiothrix_fragilis_isolate_Wx_JR4_12
EU583094.1	Ophiothrix_fragilis_isolate_Wx_JR4_13
EU583095.1	Ophiothrix_fragilis_isolate_Wx_JR5_1
EU583096.1	Ophiothrix_fragilis_isolate_Wx_JR5_2
EU583097.1	Ophiothrix_fragilis_isolate_Wx_JR5_3
EU583098.1	Ophiothrix_fragilis_isolate_Wx_JR5_4
EU583099.1	Ophiothrix_fragilis_isolate_Wx_JR5_5
EU583100.1	Ophiothrix_fragilis_isolate_Wx_JR5_6
EU583101.1	Ophiothrix_fragilis_isolate_Wx_JR5_7
EU583102.1	Ophiothrix_fragilis_isolate_Wx_JR5_8
EU583103.1	Ophiothrix_fragilis_isolate_Wx_JR5_9
EU583104.1	Ophiothrix_fragilis_isolate_Wx_JR5_10
EU583105.1	Ophiothrix_fragilis_isolate_Wx_JR5_11
EU583106.1	Ophiothrix_fragilis_isolate_Wx_JR5_12
EU583107.1	Ophiothrix_fragilis_isolate_Wx_JR5_13
EU583108.1	Ophiothrix_fragilis_isolate_Wx_JR5_14
EU583109.1	Ophiothrix_fragilis_isolate_Wx_JR5_15
EU583110.1	Ophiothrix_fragilis_isolate_Wx_JR5_16
EU583111.1	Ophiothrix_fragilis_isolate_Wx_JR6_1
EU583112.1	Ophiothrix_fragilis_isolate_Wx_JR6_2
EU583113.1	Ophiothrix_fragilis_isolate_Wx_JR6_3
EU583114.1	Ophiothrix_fragilis_isolate_Wx_JR6_4
EU583115.1	Ophiothrix_fragilis_isolate_Wx_JR6_5
EU583116.1	Ophiothrix_fragilis_isolate_Wx_JR6_6
EU583117.1	Ophiothrix_fragilis_isolate_Wx_JR6_7
EU583118.1	Ophiothrix_fragilis_isolate_Wx_JR6_8
EU583119.1	Ophiothrix_fragilis_isolate_Wx_JR6_9
EU583120.1	Ophiothrix_fragilis_isolate_Gal3
EU583121.1	Ophiothrix_fragilis_isolate_Gal2
EU583122.1	Ophiothrix_fragilis_isolate_Gal1
EU583123.1	Ophiothrix_fragilis_isolate_OMed1
EU583124.1	Ophiothrix_fragilis_isolate_OMed2
EU583125.1	Ophiothrix_fragilis_isolate_OMed3
EU869995.1	Ophiothrix_aristulata_voucher_Ech144
EU869996.1	Ophiothrix_aristulata_voucher_Ech143
EU869997.1	Ophiothrix_aristulata_voucher_Ech141
EU869998.1	Ophiothrix_aristulata_voucher_Ech140
EU869999.1	Ophiothrix_aristulata_voucher_Ech139
EU870000.1	Ophiothrix_aristulata_voucher_Ech138
EU870001.1	Ophiothrix_aristulata_voucher_Ech137
GU480574.1	Macrophiothrix_longipeda_isolate_REU0182
GU480575.1	Ophiomaza_cacaotica_isolate_NBE1546
GU480576.1	Macrophiothrix_sp_TH-2010_isolate_REU0898
GU480577.1	Ophiothrix_trilineata_isolate_REU0888
Gymnolophus_sp	Gymnolophus_sp
HM400478.1	Macrophiothrix_variabilis_voucher_TOH_725
HM400479.1	Ophiogymna_pellicula_voucher_TOH_726
HM400480.1	Ophiogymna_pulchella_voucher_TOH_727
HM400481.1	Ophiogymna_pulchella_voucher_TOH_728
HM400482.1	Ophiothrix_ciliaris_voucher_TOH_731
HM400483.1	Macrophiothrix_martensi_voucher_TOH_733
HM400484.1	Ophiothrix_purpurea_voucher_TOH_735
HM400485.1	Ophiothrix_sp_MoV_5727_voucher_TOH_736
HM400486.1	Macrophiothrix_striolata_voucher_TOH_737
HM400487.1	Ophiothrix_vitrea_voucher_TOH_738
HM400508.1	Gymnolophus_obscura_voucher_TOH_773
HM400510.1	Ophiocnemis_marmorata_voucher_TOH_781
HM400511.1	Ophiocnemis_marmorata_voucher_TOH_784
HM400514.1	Ophiomaza_cacaotica_voucher_TOH_787
HM400515.1	Ophiomaza_cacaotica_voucher_TOH_788
HM400517.1	Ophiopteron_elegans_voucher_TOH_795
HM400518.1	Ophiothela_danae_voucher_TOH_796
HM400522.1	Ophiothrix_sp_MoV_5502_voucher_TOH_803
HM400523.1	Ophiothrix_sp_MoV_5502_voucher_TOH_804
HM400524.1	Ophiogymna_funesta_voucher_TOH_805
HM400525.1	Ophiothrix_sp_MoV_5727_voucher_TOH_806
HM400526.1	Ophiothrix_ciliaris_voucher_TOH_813
HM400527.1	Ophiothrix_ciliaris_voucher_TOH_814
HM400528.1	Ophiothrix_purpurea_voucher_TOH_818
HM400529.1	Macrophiothrix_caenosa_voucher_TOH_819
HM400530.1	Ophiopteron_elegans_voucher_TOH_825
HM400531.1	Ophiopteron_elegans_voucher_TOH_826
HM400532.1	Macrophiothrix_propinqua_voucher_TOH_828
HM400533.1	Macrophiothrix_variabilis_voucher_TOH_829
HM400538.1	Gymnolophus_obscura_voucher_TOH_854
HM900468.1	Ophiurida_sp_BOLD:AAK6370_voucher_TOH_632
HM900469.1	Ophiurida_sp_BOLD:AAI1192_voucher_TOH_633
HM900470.1	Ophiurida_sp_BOLD:AAF0990_voucher_TOH_634
HM900471.1	Ophiurida_sp_BOLD:AAK5637_voucher_TOH_637
HM900472.1	Ophiurida_sp_BOLD:AAK5635_voucher_TOH_638
HQ946192.1	Ophiothrix_caespitosa_voucher_TOH_0947
JX947931.1	Ophiothrix_sp_RPP-2012a_haplotype_1
JX947932.1	Ophiothrix_sp_RPP-2012a_haplotype_2
JX947933.1	Ophiothrix_sp_RPP-2012a_haplotype_3
JX947934.1	Ophiothrix_sp_RPP-2012a_haplotype_4
JX947935.1	Ophiothrix_sp_RPP-2012a_haplotype_5
JX947936.1	Ophiothrix_sp_RPP-2012a_haplotype_6
JX947937.1	Ophiothrix_sp_RPP-2012a_haplotype_7
JX947938.1	Ophiothrix_sp_RPP-2012a_haplotype_8
JX947939.1	Ophiothrix_sp_RPP-2012a_haplotype_9
JX947940.1	Ophiothrix_sp_RPP-2012a_haplotype_10
JX947941.1	Ophiothrix_sp_RPP-2012a_haplotype_11
JX947942.1	Ophiothrix_sp_RPP-2012a_haplotype_12
JX947943.1	Ophiothrix_sp_RPP-2012a_haplotype_13
JX947944.1	Ophiothrix_sp_RPP-2012a_haplotype_14
JX947945.1	Ophiothrix_sp_RPP-2012a_haplotype_15
JX947946.1	Ophiothrix_sp_RPP-2012a_haplotype_16
JX947947.1	Ophiothrix_sp_RPP-2012a_haplotype_17
JX947948.1	Ophiothrix_sp_RPP-2012a_haplotype_18
JX947949.1	Ophiothrix_sp_RPP-2012a_haplotype_19
JX947950.1	Ophiothrix_sp_RPP-2012a_haplotype_20
JX947951.1	Ophiothrix_sp_RPP-2012a_haplotype_21
JX947952.1	Ophiothrix_sp_RPP-2012a_haplotype_22
JX947953.1	Ophiothrix_sp_RPP-2012a_haplotype_23
JX947954.1	Ophiothrix_sp_RPP-2012a_haplotype_24
JX947955.1	Ophiothrix_sp_RPP-2012a_haplotype_25
JX947956.1	Ophiothrix_sp_RPP-2012a_haplotype_26
JX947957.1	Ophiothrix_sp_RPP-2012a_haplotype_27
JX947958.1	Ophiothrix_sp_RPP-2012a_haplotype_28
JX947959.1	Ophiothrix_sp_RPP-2012a_haplotype_29
JX947960.1	Ophiothrix_sp_RPP-2012a_haplotype_30
JX947961.1	Ophiothrix_sp_RPP-2012a_haplotype_31
JX947962.1	Ophiothrix_sp_RPP-2012a_haplotype_32
JX947963.1	Ophiothrix_sp_RPP-2012a_haplotype_33
JX947964.1	Ophiothrix_sp_RPP-2012a_haplotype_34
JX947965.1	Ophiothrix_sp_RPP-2012a_haplotype_35
JX947966.1	Ophiothrix_sp_RPP-2012a_haplotype_36
JX947967.1	Ophiothrix_sp_RPP-2012a_haplotype_37
JX947968.1	Ophiothrix_sp_RPP-2012a_haplotype_38
JX947969.1	Ophiothrix_sp_RPP-2012a_haplotype_39
JX947970.1	Ophiothrix_sp_RPP-2012a_haplotype_40
JX947971.1	Ophiothrix_sp_RPP-2012a_haplotype_41
JX947972.1	Ophiothrix_sp_RPP-2012a_haplotype_42
JX947973.1	Ophiothrix_sp_RPP-2012a_haplotype_43
JX947974.1	Ophiothrix_sp_RPP-2012a_haplotype_44
JX947975.1	Ophiothrix_sp_RPP-2012a_haplotype_45
JX947976.1	Ophiothrix_sp_RPP-2012a_haplotype_46
JX947977.1	Ophiothrix_sp_RPP-2012a_haplotype_47
JX947978.1	Ophiothrix_sp_RPP-2012a_haplotype_48
JX947979.1	Ophiothrix_sp_RPP-2012a_haplotype_49
JX947980.1	Ophiothrix_sp_RPP-2012a_haplotype_50
JX947981.1	Ophiothrix_sp_RPP-2012a_haplotype_51
JX947982.1	Ophiothrix_sp_RPP-2012a_haplotype_52
JX947983.1	Ophiothrix_sp_RPP-2012a_haplotype_53
JX947984.1	Ophiothrix_sp_RPP-2012a_haplotype_54
JX947985.1	Ophiothrix_sp_RPP-2012a_haplotype_55
JX947986.1	Ophiothrix_sp_RPP-2012a_haplotype_56
JX947987.1	Ophiothrix_sp_RPP-2012a_haplotype_57
JX947988.1	Ophiothrix_sp_RPP-2012a_haplotype_58
JX947989.1	Ophiothrix_sp_RPP-2012a_haplotype_59
JX947990.1	Ophiothrix_sp_RPP-2012a_haplotype_60
JX947991.1	Ophiothrix_sp_RPP-2012a_haplotype_61
JX947992.1	Ophiothrix_sp_RPP-2012a_haplotype_62
JX947993.1	Ophiothrix_sp_RPP-2012a_haplotype_63
JX947994.1	Ophiothrix_sp_RPP-2012a_haplotype_64
JX947995.1	Ophiothrix_sp_RPP-2012a_haplotype_65
JX947996.1	Ophiothrix_sp_RPP-2012a_haplotype_66
JX947997.1	Ophiothrix_sp_RPP-2012a_haplotype_67
JX947998.1	Ophiothrix_sp_RPP-2012a_haplotype_68
JX947999.1	Ophiothrix_sp_RPP-2012a_haplotype_69
JX948000.1	Ophiothrix_sp_RPP-2012a_haplotype_70
JX948001.1	Ophiothrix_sp_RPP-2012a_haplotype_71
JX948002.1	Ophiothrix_sp_RPP-2012a_haplotype_72
JX948003.1	Ophiothrix_sp_RPP-2012a_haplotype_73
JX948004.1	Ophiothrix_sp_RPP-2012a_haplotype_74
JX948005.1	Ophiothrix_sp_RPP-2012a_haplotype_75
JX948006.1	Ophiothrix_sp_RPP-2012a_haplotype_76
JX948007.1	Ophiothrix_sp_RPP-2012a_haplotype_77
JX948008.1	Ophiothrix_sp_RPP-2012a_haplotype_78
JX948009.1	Ophiothrix_sp_RPP-2012a_haplotype_79
JX948010.1	Ophiothrix_sp_RPP-2012a_haplotype_80
JX948011.1	Ophiothrix_sp_RPP-2012a_haplotype_81
JX948012.1	Ophiothrix_sp_RPP-2012a_haplotype_82
JX948013.1	Ophiothrix_sp_RPP-2012a_haplotype_83
JX948014.1	Ophiothrix_sp_RPP-2012a_haplotype_84
JX948015.1	Ophiothrix_sp_RPP-2012a_haplotype_85
JX948016.1	Ophiothrix_sp_RPP-2012a_haplotype_86
JX948017.1	Ophiothrix_sp_RPP-2012a_haplotype_87
JX948018.1	Ophiothrix_sp_RPP-2012a_haplotype_88
JX948019.1	Ophiothrix_sp_RPP-2012a_haplotype_89
JX948020.1	Ophiothrix_sp_RPP-2012a_haplotype_90
JX948021.1	Ophiothrix_sp_RPP-2012a_haplotype_91
JX948022.1	Ophiothrix_sp_RPP-2012a_haplotype_92
JX948023.1	Ophiothrix_sp_RPP-2012a_haplotype_93
JX948024.1	Ophiothrix_sp_RPP-2012a_haplotype_94
JX948025.1	Ophiothrix_sp_RPP-2012a_haplotype_95
JX948026.1	Ophiothrix_sp_RPP-2012a_haplotype_96
JX948027.1	Ophiothrix_sp_RPP-2012a_haplotype_97
JX948028.1	Ophiothrix_sp_RPP-2012a_haplotype_98
JX948029.1	Ophiothrix_sp_RPP-2012a_haplotype_99
JX948030.1	Ophiothrix_sp_RPP-2012a_haplotype_100
JX948031.1	Ophiothrix_sp_RPP-2012a_haplotype_101
JX948032.1	Ophiothrix_sp_RPP-2012a_haplotype_102
JX948033.1	Ophiothrix_sp_RPP-2012a_haplotype_103
JX948034.1	Ophiothrix_sp_RPP-2012a_haplotype_104
JX948035.1	Ophiothrix_sp_RPP-2012a_haplotype_105
JX948036.1	Ophiothrix_sp_RPP-2012a_haplotype_106
JX948037.1	Ophiothrix_sp_RPP-2012a_haplotype_107
JX948038.1	Ophiothrix_sp_RPP-2012a_haplotype_108
JX948039.1	Ophiothrix_sp_RPP-2012a_haplotype_109
JX948040.1	Ophiothrix_sp_RPP-2012a_haplotype_110
JX948041.1	Ophiothrix_sp_RPP-2012a_haplotype_111
JX948042.1	Ophiothrix_sp_RPP-2012a_haplotype_112
JX948043.1	Ophiothrix_sp_RPP-2012a_haplotype_113
JX948044.1	Ophiothrix_sp_RPP-2012a_haplotype_114
JX948045.1	Ophiothrix_sp_RPP-2012a_haplotype_115
JX948046.1	Ophiothrix_sp_RPP-2012a_haplotype_116
JX948047.1	Ophiothrix_sp_RPP-2012a_haplotype_117
JX948048.1	Ophiothrix_sp_RPP-2012a_haplotype_118
JX948049.1	Ophiothrix_sp_RPP-2012a_haplotype_119
JX948050.1	Ophiothrix_sp_RPP-2012a_haplotype_120
JX948051.1	Ophiothrix_sp_RPP-2012a_haplotype_121
JX948052.1	Ophiothrix_sp_RPP-2012a_haplotype_122
JX948053.1	Ophiothrix_sp_RPP-2012a_haplotype_123
JX948054.1	Ophiothrix_sp_RPP-2012a_haplotype_124
JX948055.1	Ophiothrix_fragilis_haplotype_125
JX948056.1	Ophiothrix_fragilis_haplotype_126
JX948057.1	Ophiothrix_fragilis_haplotype_127
JX948058.1	Ophiothrix_fragilis_haplotype_128
JX948059.1	Ophiothrix_fragilis_haplotype_129
JX948060.1	Ophiothrix_fragilis_haplotype_130
JX948061.1	Ophiothrix_fragilis_haplotype_131
JX948062.1	Ophiothrix_fragilis_haplotype_132
JX948063.1	Ophiothrix_fragilis_haplotype_133
JX948064.1	Ophiothrix_fragilis_haplotype_134
JX948065.1	Ophiothrix_fragilis_haplotype_135
JX948066.1	Ophiothrix_fragilis_haplotype_136
JX948067.1	Ophiothrix_fragilis_haplotype_137
JX948068.1	Ophiothrix_fragilis_haplotype_138
JX948069.1	Ophiothrix_fragilis_haplotype_139
JX948070.1	Ophiothrix_fragilis_haplotype_140
JX948071.1	Ophiothrix_fragilis_haplotype_141
JX948072.1	Ophiothrix_fragilis_haplotype_142
JX948073.1	Ophiothrix_fragilis_haplotype_143
JX948074.1	Ophiothrix_fragilis_haplotype_144
JX948075.1	Ophiothrix_fragilis_haplotype_145
JX948076.1	Ophiothrix_fragilis_haplotype_146
JX948077.1	Ophiothrix_fragilis_haplotype_147
JX948078.1	Ophiothrix_sp_RPP-2012a_haplotype_148
KC626237.1	Ophiothrix_suensoni_voucher_ACAP081
KC626238.1	Ophiothrix_suensoni_voucher_ACAP059
KC626239.1	Ophiothrix_suensoni_voucher_ACAP058
KC626240.1	Ophiothrix_suensoni_voucher_ACAP091
KC626241.1	Ophiothrix_suensoni_voucher_ACAP002
KC626242.1	Ophiothrix_suensoni_voucher_ACAP029
KC626243.1	Ophiothrix_suensoni_voucher_ACAP096
KC626244.1	Ophiothrix_suensoni_voucher_ACAP123
KC626245.1	Ophiothrix_angulata_voucher_ACAP109
KC626246.1	Ophiothrix_angulata_voucher_ACAP086
KC626247.1	Ophiothrix_angulata_voucher_ACAP087
KC626248.1	Ophiothrix_angulata_voucher_ACAP097
KC626249.1	Ophiothrix_angulata_voucher_ACAP054
KC626250.1	Ophiothrix_angulata_voucher_ACAP090
KC626251.1	Ophiothrix_angulata_voucher_ACAP121
KC626252.1	Ophiothrix_angulata_voucher_ACAP053
KC626253.1	Ophiothrix_angulata_voucher_ACAP057
KC626254.1	Ophiothrix_cf._angulata_ACAP093
KC626255.1	Ophiothrix_oerstedii_voucher_ACAP028
KC626256.1	Ophiothrix_oerstedii_voucher_ACAP122
KC626257.1	Ophiothrix_oerstedii_voucher_ACAP124
KC626258.1	Ophiothrix_oerstedii_voucher_ACAP089
KC626259.1	Ophiothrix_oerstedii_voucher_ACAP088
KC626260.1	Ophiothrix_spiculata_voucher_ACAP129
KC626261.1	Ophiothrix_spiculata_voucher_ACAP128
KF369164.1	Ophiothrix_fragilis_voucher_LMBRUI6-001
KF663069.1	Ophiothrix_aristulata_isolate_OAT1
KF663070.1	Ophiothrix_aristulata_isolate_OAT2
KF663071.1	Ophiothrix_aristulata_isolate_OAT3
KF663072.1	Ophiothrix_aristulata_isolate_OAT4
KF663073.1	Ophiothrix_aristulata_isolate_OA10042
KF663074.1	Ophiothrix_aristulata_isolate_OA1303
KF663075.1	Ophiothrix_aristulata_isolate_OA1702
KF663076.1	Ophiothrix_aristulata_isolate_OA1703
KF663077.1	Ophiothrix_aristulata_isolate_OaGAB1261
KF663078.1	Ophiothrix_aristulata_isolate_OaGAB1262
KF663079.1	Ophiothrix_aristulata_isolate_OaGAB1264
KF663080.1	Ophiothrix_aristulata_isolate_OaGAB1265
KF663081.1	Ophiothrix_aristulata_isolate_OaGAB1266
KF663082.1	Ophiothrix_aristulata_isolate_OaGAB1267
KF663083.1	Ophiothrix_aristulata_isolate_OaGAB1268
KF663084.1	Ophiothrix_aristulata_isolate_OaGAB1269
KF663085.1	Ophiothrix_aristulata_isolate_OaGAB821
KF663086.1	Ophiothrix_aristulata_isolate_OaGAB8210
KF663087.1	Ophiothrix_aristulata_isolate_OaGAB822
KF663088.1	Ophiothrix_aristulata_isolate_OaGAB823
KF663089.1	Ophiothrix_aristulata_isolate_OaGAB824
KF663090.1	Ophiothrix_aristulata_isolate_OaGAB825
KF663091.1	Ophiothrix_aristulata_isolate_OaGAB826
KF663092.1	Ophiothrix_aristulata_isolate_OaGAB827
KF663093.1	Ophiothrix_aristulata_isolate_OaGAB828
KF663094.1	Ophiothrix_aristulata_isolate_OaGAB829
KF663095.1	Ophiothrix_aristulata_isolate_OaEBS1881
KF663096.1	Ophiothrix_aristulata_isolate_OaEBS1882
KF663097.1	Ophiothrix_aristulata_isolate_OaEBS1883
KF663098.1	Ophiothrix_aristulata_isolate_OaEBS2371
KF663099.1	Ophiothrix_aristulata_isolate_OaEBS2372
KF663100.1	Ophiothrix_aristulata_isolate_OaEBS2373
KF663101.1	Ophiothrix_aristulata_isolate_OaEBS2374
KF663102.1	Ophiothrix_aristulata_isolate_OaEBS881
KF663103.1	Ophiothrix_aristulata_isolate_OaEBS8810
KF663104.1	Ophiothrix_aristulata_isolate_OaEBS882
KF663105.1	Ophiothrix_aristulata_isolate_OaEBS884
KF663106.1	Ophiothrix_aristulata_isolate_OaEBS885
KF663107.1	Ophiothrix_aristulata_isolate_OaEBS886
KF663108.1	Ophiothrix_aristulata_isolate_OaEBS887
KF663109.1	Ophiothrix_aristulata_isolate_OaTS311
KF663110.1	Ophiothrix_aristulata_isolate_OaTS312
KF663111.1	Ophiothrix_aristulata_isolate_OaTS313
KF663112.1	Ophiothrix_aristulata_isolate_OaTS314
KF663113.1	Ophiothrix_aristulata_isolate_OaTS315
KF663114.1	Ophiothrix_aristulata_isolate_OaTS321
KF663115.1	Ophiothrix_aristulata_isolate_OaTS322
KF663116.1	Ophiothrix_aristulata_isolate_OaTS323
KF663117.1	Ophiothrix_aristulata_isolate_OaTS325
KF663118.1	Ophiothrix_aristulata_isolate_OaTS326
KF663119.1	Ophiothrix_aristulata_isolate_OaTS41
KF663120.1	Ophiothrix_aristulata_isolate_OaTS42
KF663121.1	Ophiothrix_aristulata_isolate_OaTS43
KF663122.1	Ophiothrix_aristulata_isolate_OaTS44
KF663123.1	Ophiothrix_aristulata_isolate_OaTS45
KF663124.1	Ophiothrix_aristulata_isolate_OaTS46
KF663125.1	Ophiothrix_aristulata_isolate_OaWBS521
KF663126.1	Ophiothrix_aristulata_isolate_OaWBS522
KF663127.1	Ophiothrix_aristulata_isolate_OaWBS721
KF663128.1	Ophiothrix_aristulata_isolate_OaWBS7210
KF663129.1	Ophiothrix_aristulata_isolate_OaWBS722
KF663130.1	Ophiothrix_aristulata_isolate_OaWBS723
KF663131.1	Ophiothrix_aristulata_isolate_OaWBS725
KF663132.1	Ophiothrix_aristulata_isolate_OaWBS726
KF663133.1	Ophiothrix_aristulata_isolate_OaWBS727
KF663134.1	Ophiothrix_aristulata_isolate_OaSWWA41
KF663135.1	Ophiothrix_aristulata_isolate_OaSWWA42
KF663136.1	Ophiothrix_aristulata_isolate_OaSWWA61
KF663137.1	Ophiothrix_aristulata_isolate_OaSWWA951
KF663138.1	Ophiothrix_aristulata_isolate_OaSWWA953
KF663139.1	Ophiothrix_aristulata_isolate_OaSWWA954
KF663140.1	Ophiothrix_aristulata_isolate_OaLHRn9851
KF663141.1	Ophiothrix_aristulata_isolate_OaNRn121381
KF663142.1	Ophiothrix_aristulata_isolate_OaNRn121382
KF663143.1	Ophiothrix_aristulata_isolate_OaNRn121383
KF663144.1	Ophiothrix_aristulata_isolate_OaNRn121384
KF663145.1	Ophiothrix_aristulata_isolate_OaNRn121385
KF663146.1	Ophiothrix_aristulata_isolate_OaNRn121386
KF663147.1	Ophiothrix_aristulata_isolate_OaNRn21332
KF663148.1	Ophiothrix_aristulata_isolate_OaNRn21333
KF663149.1	Ophiothrix_aristulata_isolate_OaNRn21334
KF663150.1	Ophiothrix_aristulata_isolate_OaNRn4291
KF663151.1	Ophiothrix_aristulata_isolate_OaNWA1801
KF663468.1	Ophiothrix_accedens_isolate_Oacc1011
KF663469.1	Ophiothrix_accedens_isolate_Oacc1012
KF663507.1	Ophiothrix_aristulata_isolate_OaWBS729
KJ620615.1	Ophiothrix_fragilis_isolate_MT07008
KJ620616.1	Ophiothrix_fragilis_isolate_MT07006
KU379697.1	Macrophiothrix_sp_HZS-2016_voucher_CHOM1
KU594366.1	Macrophiothrix_propinqua_isolate_UF6556
KU714733.1	Ophiothrix_sp_F3P
KU895159.1	Ophiactis_perplexa_isolate_OFL4a
KU895407.1	Gymnolophus_obscura_isolate_F211059
KU895408.1	Macrophiothrix_longipeda_isolate_F193454
KU895409.1	Macrophiothrix_megapoma_isolate_F193451
KU895410.1	Macrophiothrix_megapoma_isolate_F193499
KU895411.1	Macrophiothrix_caenosa_isolate_F193504
KU895412.1	Macrophiothrix_microplax_isolate_F109875
KU895413.1	Macrophiothrix_hirsuta_isolate_7.4082
KU895414.1	Macrophiothrix_variabilis_isolate_KGR29917
KU895415.1	Macrophiothrix_obtusa_isolate_F193461
KU895416.1	Ophiothrix_oliveri_isolate_MK1a
KU895417.1	Ophiogymna_elegans_isolate_UF2496
KU895418.1	Ophiogymna_funesta_isolate_F165970
KU895419.1	Ophiogymna_pulchella_isolate_F146306
KU895420.1	Ophiogymna_pellicula_isolate_F165966
KU895421.1	Ophiomaza_cacaotica_isolate_F193462
KU895422.1	Ophiopteron_elegans_isolate_F165956
KU895423.1	Ophiothela_vincula_isolate_KGR23129
KU895424.1	Ophiothela_vincula_isolate_KGR28232
KU895425.1	Ophiothela_danae_isolate_J24839
KU895426.1	Ophiothela_venusta_isolate_7.4207
KU895427.1	Ophiothela_tigris_isolate_UF7611
KU895428.1	Ophiothrix_caespitosa_isolate_02W6S
KU895429.1	Macrophiothrix_lineocaerulea_isolate_KGR28010
KU895430.1	Macrophiothrix_striolata_isolate_F193460
KU895431.1	Macrophiothrix_melanosticta_isolate_KGR29374
KU895432.1	Ophiothrix_cf._aristulata_KMN-2016_isolate_OAT2
KU895433.1	Ophiothrix_vitrea_isolate_F166014
KU895434.1	Ophiothrix_purpurea_isolate_WAMD118
KU895435.1	Ophiothrix_deceptor_isolate_F93774
KU895436.1	Ophiothrix_panchyendyta_isolate_F166009
KU895437.1	Ophiothrix_armata_isolate_F109891
KU895438.1	Ophiothrix_exigua_isolate_F173951
KU895439.1	Ophiothrix_ciliaris_isolate_F193452
KU895440.1	Ophiothrix_proteus_isolate_F109838
KU895441.1	Ophiothrix_crassispina_isolate_F165984
KU895442.1	Ophiothrix_lepidus_isolate_IE.2007.39
KU895443.1	Ophiothrix_angulata_isolate_TOH17
KU895444.1	Ophiothrix_angulata_isolate_F193476
KU895445.1	Ophiothrix_oerstedii_isolate_UF10231
KU895446.1	Ophiothrix_suensoni_isolate_UF11644
KU895447.1	Ophiothrix_lineata_isolate_UF7818
KU895448.1	Ophiothrix_fragilis_isolate_F92218
KX459025.1	Ophiothrix_fragilis_voucher_MT02704
KX459026.1	Ophiothrix_fragilis_voucher_MT02702
KX459027.1	Ophiothrix_fragilis_voucher_MT01690
KX459028.1	Ophiothrix_fragilis_voucher_MT02701
KX459029.1	Ophiothrix_fragilis_voucher_MT01691
KX459030.1	Ophiothrix_fragilis_voucher_MT01687
KX459031.1	Ophiothrix_fragilis_voucher_MT01689
KX459032.1	Ophiothrix_fragilis_voucher_MT03369
KX459033.1	Ophiothrix_fragilis_voucher_MT03368
KX459034.1	Ophiothrix_fragilis_voucher_MT01686
KX459035.1	Ophiothrix_fragilis_voucher_MT01688
KX459036.1	Ophiothrix_fragilis_voucher_MT03367
KX459037.1	Ophiothrix_fragilis_voucher_MT03366
KX459038.1	Ophiothrix_fragilis_voucher_MT03365
KX578014.1	Ophiothrix_sp_III_ST-2016_isolate_DEM45_5
KX578015.1	Ophiothrix_sp_III_ST-2016_isolate_DEM91_28
KX578016.1	Ophiothrix_sp_III_ST-2016_isolate_DEM91_29
KY262592.1	Ophiothrix_sp_C_0084
KY262599.1	Ophiothrix_sp_C_0088
KY262600.1	Ophiothrix_sp_C_0063
KY262624.1	Ophiothrix_sp_C_0675
KY262637.1	Ophiothrix_sp_C_0080
KY262643.1	Ophiothrix_sp_C_0005
KY262644.1	Ophiothrix_sp_C_1243
KY262645.1	Ophiothrix_sp_C_0672
KY262649.1	Ophiothrix_sp_C_0567
KY262650.1	Ophiothrix_sp_C_0676
KY262651.1	Ophiothrix_sp_C_0360
KY262652.1	Ophiothrix_sp_C_1245
KY262657.1	Ophiothrix_sp_C_0489
KY262661.1	Ophiothrix_sp_C_0096
KY262667.1	Ophiothrix_sp_C_1152
KY262671.1	Ophiothrix_sp_C_0487
KY262689.1	Ophiothrix_sp_C_1178
KY262692.1	Ophiothrix_sp_C_0037
KY262694.1	Ophiothrix_sp_C_1244
KY262713.1	Ophiothrix_sp_C_0089
KY262715.1	Ophiothrix_sp_C_1180
KY262717.1	Ophiothrix_sp_C_0014
KY262730.1	Ophiothrix_sp_C_0782
KY262740.1	Ophiothrix_sp_C_0655
KY262742.1	Ophiothrix_sp_C_1341
KY262746.1	Ophiothrix_sp_C_0131
KY262753.1	Ophiothrix_sp_C_0551
KY262763.1	Ophiothrix_sp_C_0054
KY262766.1	Ophiothrix_sp_C_0044
KY262770.1	Ophiothrix_sp_C_0049
KY262772.1	Ophiothrix_sp_C_0671
KY262793.1	Ophiothrix_sp_C_0069
KY262795.1	Ophiothrix_sp_C_1217
KY262798.1	Ophiothrix_sp_C_0077
KY262799.1	Ophiothrix_sp_C_0405
KY262834.1	Ophiothrix_sp_C_0041
KY262835.1	Ophiothrix_sp_C_0021
KY262836.1	Ophiothrix_sp_C_0042
KY262839.1	Ophiothrix_sp_C_0566
KY262844.1	Ophiothrix_sp_C_1191
KY262848.1	Ophiothrix_sp_C_0093
KY262855.1	Ophiothrix_sp_C_1342
KY262877.1	Ophiothrix_sp_C_1218
KY262879.1	Ophiothrix_sp_C_0050
KY262887.1	Ophiothrix_sp_C_0382
KY262900.1	Ophiothrix_sp_C_0666
KY262907.1	Ophiothrix_sp_C_0548
KY262923.1	Ophiothrix_sp_C_1128
KY262932.1	Ophiothrix_sp_C_0371
KY262940.1	Ophiothrix_sp_C_0030
KY262947.1	Ophiothrix_sp_C_0053
KY262952.1	Ophiothrix_sp_C_1104
KY262958.1	Ophiothrix_sp_C_0474
KY262964.1	Ophiothrix_sp_C_0653
KY262974.1	Ophiothrix_sp_C_0491
KY262977.1	Ophiothrix_sp_C_1344
KY262980.1	Ophiothrix_sp_C_1194
KY262989.1	Ophiothrix_sp_C_0047
KY262998.1	Ophiothrix_sp_C_0046
KY263001.1	Ophiothrix_sp_C_0756
KY263003.1	Ophiothrix_sp_C_0674
KY263004.1	Ophiothrix_sp_C_0036
KY263011.1	Ophiothrix_sp_C_0094
KY263012.1	Ophiothrix_sp_C_1147
KY263015.1	Ophiothrix_sp_C_1205
KY263022.1	Ophiothrix_sp_C_0667
KY263031.1	Ophiothrix_sp_C_0098
KY263034.1	Ophiothrix_sp_C_1127
KY263036.1	Ophiothrix_sp_C_0681
KY263038.1	Ophiothrix_sp_C_0565
KY263040.1	Ophiothrix_sp_C_1343
KY263041.1	Ophiothrix_sp_C_1138
KY263046.1	Ophiothrix_sp_C_0673
KY263049.1	Ophiothrix_sp_C_0078
KY263053.1	Ophiothrix_sp_C_1204
KY263054.1	Ophiothrix_sp_C_1126A
KY263056.1	Ophiothrix_sp_C_0547
KY263058.1	Ophiothrix_sp_C_0707
KY263083.1	Ophiothrix_sp_C_0023
KY263091.1	Ophiothrix_sp_C_0083
KY263093.1	Ophiothrix_sp_C_0040
KY263095.1	Ophiothrix_sp_C_0710
KY263107.1	Ophiothrix_sp_C_0549
KY263110.1	Ophiothrix_sp_C_1203
KY263134.1	Ophiothrix_sp_C_0342
KY263147.1	Ophiothrix_sp_C_0048
KY263154.1	Ophiothrix_sp_C_0195
KY263163.1	Ophiothrix_sp_C_1151
KY263171.1	Ophiothrix_sp_C_0086
KY263179.1	Ophiothrix_sp_C_0039
KY263180.1	Ophiothrix_sp_C_0196
KY263181.1	Ophiothrix_sp_C_0541
KY263210.1	Ophiothrix_sp_C_0081
KY263221.1	Ophiothrix_sp_C_0087
KY263222.1	Ophiothrix_sp_C_0034
KY263225.1	Ophiothrix_sp_C_0092
KY263236.1	Ophiothrix_sp_C_0022
KY263237.1	Ophiothrix_sp_C_0052
KY263259.1	Ophiothrix_sp_C_0073
KY263265.1	Ophiothrix_sp_C_1154
KY263272.1	Ophiothrix_sp_C_0372
KY263284.1	Ophiothrix_sp_C_0670
KY263293.1	Ophiothrix_sp_C_1206
KY263295.1	Ophiothrix_sp_C_1179
KY263304.1	Ophiothrix_sp_C_1200
KY263307.1	Ophiothrix_sp_C_0038
KY263308.1	Ophiothrix_sp_C_0032
KY263313.1	Ophiothrix_sp_C_0091
KY263318.1	Ophiothrix_sp_C_0352
KY263319.1	Ophiothrix_sp_C_0488
KY263325.1	Ophiothrix_sp_C_0062
KY263328.1	Ophiothrix_sp_C_0043
KY263341.1	Ophiothrix_sp_C_0090
KY263342.1	Ophiothrix_sp_C_0045
KY263344.1	Ophiothrix_sp_C_0035
KY263345.1	Ophiothrix_sp_C_0100
KY263349.1	Ophiothrix_sp_C_0072
KY263351.1	Ophiothrix_sp_C_0097
KY263352.1	Ophiothrix_sp_C_1153
KY263357.1	Ophiothrix_sp_C_0068
KY263375.1	Ophiothrix_sp_C_0552
KY263383.1	Ophiothrix_sp_C_0344
KY263388.1	Ophiothrix_sp_C_1192
KY263392.1	Ophiothrix_sp_C_0246
KY263395.1	Ophiothrix_sp_C_1193
KY263397.1	Ophiothrix_sp_C_0082
KY263411.1	Ophiothrix_sp_C_0245
KY263414.1	Ophiothrix_sp_C_0669
KY263416.1	Ophiothrix_sp_C_0033
KY263425.1	Ophiothrix_sp_C_1201
KY263436.1	Ophiothrix_sp_C_0490
KY263444.1	Ophiothrix_sp_C_0051
KY263456.1	Ophiothrix_sp_C_0540
KY263459.1	Ophiothrix_sp_C_0031
KY263464.1	Ophiothrix_sp_C_0061
KY263473.1	Ophiothrix_sp_C_0662
KY263474.1	Ophiothrix_sp_C_0550
KY263487.1	Ophiothrix_sp_C_1181
KY263489.1	Ophiothrix_sp_C_0668
KY263509.1	Ophiothrix_sp_C_0085
KY263511.1	Ophiothrix_sp_C_1202
LK026603.1	Ophiothrix_suensoni
LK026604.1	Ophiothrix_suensoni
LK026605.1	Ophiothrix_suensoni
LK026606.1	Ophiothrix_suensoni
LK026607.1	Ophiothrix_suensoni
LK026608.1	Ophiothrix_suensoni
LK026609.1	Ophiothrix_suensoni
LK026610.1	Ophiothrix_suensoni
LK026611.1	Ophiothrix_suensoni
LK026612.1	Ophiothrix_suensoni
LK026613.1	Ophiothrix_suensoni
LK026614.1	Ophiothrix_suensoni
LK026615.1	Ophiothrix_suensoni
LK026616.1	Ophiothrix_suensoni
LK026617.1	Ophiothrix_suensoni
LK026618.1	Ophiothrix_suensoni
LK026619.1	Ophiothrix_suensoni
LK026620.1	Ophiothrix_suensoni
LK026621.1	Ophiothrix_suensoni
LK026622.1	Ophiothrix_suensoni
LK026623.1	Ophiothrix_suensoni
LK026624.1	Ophiothrix_suensoni
LK026625.1	Ophiothrix_suensoni
LK026626.1	Ophiothrix_suensoni
LK026627.1	Ophiothrix_suensoni
LK026628.1	Ophiothrix_suensoni
LK026629.1	Ophiothrix_suensoni
LK026630.1	Ophiothrix_suensoni
LK026631.1	Ophiothrix_suensoni
LK026632.1	Ophiothrix_suensoni
LK026633.1	Ophiothrix_suensoni
LK026634.1	Ophiothrix_suensoni
LK026635.1	Ophiothrix_suensoni
LK026636.1	Ophiothrix_suensoni
LK026637.1	Ophiothrix_suensoni
LK026638.1	Ophiothrix_suensoni
LK026639.1	Ophiothrix_suensoni
LK026640.1	Ophiothrix_suensoni
LK026641.1	Ophiothrix_suensoni
LK026642.1	Ophiothrix_suensoni
LK026643.1	Ophiothrix_suensoni
LK026644.1	Ophiothrix_suensoni
LK026645.1	Ophiothrix_suensoni
LK026646.1	Ophiothrix_suensoni
LK026647.1	Ophiothrix_suensoni
LK026648.1	Ophiothrix_suensoni
LK026649.1	Ophiothrix_suensoni
LK026650.1	Ophiothrix_suensoni
LK026651.1	Ophiothrix_suensoni
LK026652.1	Ophiothrix_suensoni
LK026653.1	Ophiothrix_suensoni
LK026654.1	Ophiothrix_suensoni
LK026655.1	Ophiothrix_suensoni
LK026656.1	Ophiothrix_suensoni
LK026657.1	Ophiothrix_suensoni
LK026658.1	Ophiothrix_suensoni
LK026659.1	Ophiothrix_suensoni
LK026660.1	Ophiothrix_suensoni
LK026661.1	Ophiothrix_suensoni
LK026662.1	Ophiothrix_suensoni
LK026663.1	Ophiothrix_suensoni
LK026664.1	Ophiothrix_suensoni
LK026665.1	Ophiothrix_suensoni
LK026666.1	Ophiothrix_suensoni
LK026667.1	Ophiothrix_suensoni
LK026668.1	Ophiothrix_suensoni
LK026669.1	Ophiothrix_suensoni
LK026670.1	Ophiothrix_suensoni
LK026671.1	Ophiothrix_suensoni
LK026672.1	Ophiothrix_suensoni
LK026673.1	Ophiothrix_suensoni
LK026674.1	Ophiothrix_suensoni
LK026675.1	Ophiothrix_suensoni
LK026676.1	Ophiothrix_suensoni
LK026677.1	Ophiothrix_suensoni
LK026678.1	Ophiothrix_suensoni
LK026679.1	Ophiothrix_suensoni
LK026680.1	Ophiothrix_suensoni
LK026681.1	Ophiothrix_suensoni
LK026682.1	Ophiothrix_suensoni
LK026683.1	Ophiothrix_suensoni
LK026684.1	Ophiothrix_suensoni
LK026685.1	Ophiothrix_suensoni
LK026686.1	Ophiothrix_suensoni
LK026687.1	Ophiothrix_suensoni
LK026688.1	Ophiothrix_suensoni
LK026689.1	Ophiothrix_suensoni
LK026690.1	Ophiothrix_suensoni
LK026691.1	Ophiothrix_suensoni
LK026692.1	Ophiothrix_suensoni
LK026693.1	Ophiothrix_suensoni
LK026694.1	Ophiothrix_suensoni
LK026695.1	Ophiothrix_suensoni
LK026696.1	Ophiothrix_suensoni
LK026697.1	Ophiothrix_suensoni
LK026698.1	Ophiothrix_suensoni
LK026699.1	Ophiothrix_suensoni
LK026700.1	Ophiothrix_suensoni
LK026701.1	Ophiothrix_suensoni
LK026702.1	Ophiothrix_suensoni
LK026703.1	Ophiothrix_suensoni
LK026704.1	Ophiothrix_suensoni
LK026705.1	Ophiothrix_suensoni
LK026706.1	Ophiothrix_suensoni
LK026707.1	Ophiothrix_suensoni
LK026708.1	Ophiothrix_suensoni
LK026709.1	Ophiothrix_suensoni
LK026710.1	Ophiothrix_suensoni
LK026711.1	Ophiothrix_suensoni
LK026712.1	Ophiothrix_suensoni
LK026713.1	Ophiothrix_suensoni
LK026714.1	Ophiothrix_suensoni
LK026715.1	Ophiothrix_suensoni
LK026716.1	Ophiothrix_suensoni
LK026717.1	Ophiothrix_suensoni
LK026718.1	Ophiothrix_suensoni
LK026719.1	Ophiothrix_suensoni
LK026720.1	Ophiothrix_suensoni
LK026721.1	Ophiothrix_suensoni
LK026722.1	Ophiothrix_suensoni
LK026723.1	Ophiothrix_suensoni
LK026724.1	Ophiothrix_suensoni
LK026725.1	Ophiothrix_suensoni
LK026726.1	Ophiothrix_suensoni
LK026727.1	Ophiothrix_suensoni
LK026728.1	Ophiothrix_suensoni
LK026729.1	Ophiothrix_suensoni
LK026730.1	Ophiothrix_suensoni
LK026731.1	Ophiothrix_suensoni
LK026732.1	Ophiothrix_suensoni
LK026733.1	Ophiothrix_suensoni
LK026734.1	Ophiothrix_suensoni
LK026735.1	Ophiothrix_suensoni
LK026736.1	Ophiothrix_suensoni
LK026737.1	Ophiothrix_suensoni
LK026738.1	Ophiothrix_suensoni
LK026739.1	Ophiothrix_suensoni
LK026740.1	Ophiothrix_suensoni
LK026741.1	Ophiothrix_suensoni
LK026742.1	Ophiothrix_suensoni
LK026743.1	Ophiothrix_suensoni
LK026744.1	Ophiothrix_suensoni
LK026745.1	Ophiothrix_suensoni
LK026746.1	Ophiothrix_suensoni
LK026747.1	Ophiothrix_suensoni
LK026748.1	Ophiothrix_suensoni
LK026749.1	Ophiothrix_suensoni
LK026750.1	Ophiothrix_suensoni
LK026751.1	Ophiothrix_suensoni
LK026752.1	Ophiothrix_suensoni
LK026753.1	Ophiothrix_suensoni
LK026754.1	Ophiothrix_suensoni
LK026755.1	Ophiothrix_suensoni
LK026756.1	Ophiothrix_suensoni
LK026757.1	Ophiothrix_suensoni
LK026758.1	Ophiothrix_suensoni
LK026759.1	Ophiothrix_suensoni
LK026760.1	Ophiothrix_suensoni
LK026761.1	Ophiothrix_suensoni
LK026762.1	Ophiothrix_suensoni
LK026763.1	Ophiothrix_suensoni
LK026764.1	Ophiothrix_suensoni
LK026765.1	Ophiothrix_suensoni
LK026766.1	Ophiothrix_suensoni
LK026767.1	Ophiothrix_suensoni
LK026768.1	Ophiothrix_suensoni
LK026769.1	Ophiothrix_suensoni
LK026770.1	Ophiothrix_suensoni
LK026771.1	Ophiothrix_suensoni
LK026772.1	Ophiothrix_suensoni
LK026773.1	Ophiothrix_suensoni
LK026774.1	Ophiothrix_suensoni
LK026775.1	Ophiothrix_suensoni
LK026776.1	Ophiothrix_suensoni
LK026777.1	Ophiothrix_suensoni
LK026778.1	Ophiothrix_suensoni
LK026779.1	Ophiothrix_suensoni
LK026780.1	Ophiothrix_suensoni
LK026781.1	Ophiothrix_suensoni
LK026782.1	Ophiothrix_suensoni
LK026783.1	Ophiothrix_suensoni
LK026784.1	Ophiothrix_suensoni
LK026785.1	Ophiothrix_suensoni
LK026786.1	Ophiothrix_suensoni
LK026787.1	Ophiothrix_suensoni
LK026788.1	Ophiothrix_suensoni
LK026789.1	Ophiothrix_suensoni
LK026790.1	Ophiothrix_suensoni
LK026791.1	Ophiothrix_suensoni
LK026792.1	Ophiothrix_suensoni
LK026793.1	Ophiothrix_suensoni
LK026794.1	Ophiothrix_suensoni
LK026795.1	Ophiothrix_suensoni
LK026796.1	Ophiothrix_suensoni
LK026797.1	Ophiothrix_suensoni
LK026798.1	Ophiothrix_suensoni
LK026799.1	Ophiothrix_suensoni
LK026800.1	Ophiothrix_suensoni
LK026801.1	Ophiothrix_suensoni
LK026802.1	Ophiothrix_suensoni
LK026803.1	Ophiothrix_suensoni
LK026804.1	Ophiothrix_suensoni
LK026805.1	Ophiothrix_suensoni
LK026806.1	Ophiothrix_suensoni
LK026807.1	Ophiothrix_suensoni
LK026808.1	Ophiothrix_suensoni
LK026809.1	Ophiothrix_suensoni
LK026810.1	Ophiothrix_suensoni
LK026811.1	Ophiothrix_suensoni
LK026812.1	Ophiothrix_suensoni
LK026813.1	Ophiothrix_suensoni
LK026814.1	Ophiothrix_suensoni
LK026815.1	Ophiothrix_suensoni
LK026816.1	Ophiothrix_suensoni
LK026817.1	Ophiothrix_suensoni
LK026818.1	Ophiothrix_suensoni
LK026819.1	Ophiothrix_suensoni
LK026820.1	Ophiothrix_suensoni
LK026821.1	Ophiothrix_suensoni
LK026822.1	Ophiothrix_suensoni
LK026823.1	Ophiothrix_suensoni
LK026824.1	Ophiothrix_suensoni
LK026825.1	Ophiothrix_suensoni
LK026826.1	Ophiothrix_suensoni
LK026827.1	Ophiothrix_suensoni
LK026828.1	Ophiothrix_suensoni
LK026829.1	Ophiothrix_suensoni
LK026830.1	Ophiothrix_suensoni
LK026831.1	Ophiothrix_suensoni
LK026832.1	Ophiothrix_suensoni
LK026833.1	Ophiothrix_suensoni
LK026834.1	Ophiothrix_suensoni
LK026835.1	Ophiothrix_suensoni
LK026836.1	Ophiothrix_suensoni
LK026837.1	Ophiothrix_suensoni
LK026838.1	Ophiothrix_suensoni
LK026839.1	Ophiothrix_suensoni
LK026840.1	Ophiothrix_suensoni
LK026841.1	Ophiothrix_suensoni
LK026842.1	Ophiothrix_suensoni
LK026843.1	Ophiothrix_suensoni
LK026844.1	Ophiothrix_suensoni
LK026845.1	Ophiothrix_suensoni
LK026846.1	Ophiothrix_suensoni
LK026847.1	Ophiothrix_suensoni
LK026848.1	Ophiothrix_suensoni
LK026849.1	Ophiothrix_suensoni
LK026850.1	Ophiothrix_suensoni
LK026851.1	Ophiothrix_suensoni
LK026852.1	Ophiothrix_suensoni
LK026853.1	Ophiothrix_suensoni
LK026854.1	Ophiothrix_suensoni
LK026855.1	Ophiothrix_suensoni
LK026856.1	Ophiothrix_suensoni
LK026857.1	Ophiothrix_suensoni
LK026858.1	Ophiothrix_suensoni
LK026859.1	Ophiothrix_suensoni
LK026860.1	Ophiothrix_suensoni
LK026861.1	Ophiothrix_suensoni
LK026862.1	Ophiothrix_suensoni
LK026863.1	Ophiothrix_suensoni
LK026864.1	Ophiothrix_suensoni
LK026865.1	Ophiothrix_suensoni
LK026866.1	Ophiothrix_suensoni
LK026867.1	Ophiothrix_suensoni
LK026868.1	Ophiothrix_suensoni
MF989405.1	Macrophiothrix_sp_NBE334
MF989406.1	Macrophiothrix_sp_NBE3334
MF989407.1	Macrophiothrix_sp_NBE893
MF989408.1	Macrophiothrix_longipeda_isolate_REU3604
MF989409.1	Macrophiothrix_longipeda_isolate_REU262
MF989410.1	Macrophiothrix_longipeda_isolate_Bio047
MF989411.1	Macrophiothrix_longipeda_isolate_Bio009
MF989412.1	Macrophiothrix_longipeda_isolate_REU3603
MF989413.1	Macrophiothrix_longipeda_isolate_Bio007
MF989414.1	Macrophiothrix_longipeda_isolate_REU393
MF989415.1	Macrophiothrix_longipeda_isolate_REU175
MF989416.1	Macrophiothrix_longipeda_isolate_REU284
MF989417.1	Macrophiothrix_longipeda_isolate_REU038-1
MF989418.1	Ophiothrix_trilineata_isolate_GLO9278
MF989419.1	Ophiothrix_trilineata_isolate_EUR9209
MF989420.1	Ophiothrix_trilineata_isolate_JDN9268
MF989421.1	Ophiothrix_trilineata_isolate_GLO9292
MF989422.1	Ophiothrix_trilineata_isolate_JDN9221
MF989423.1	Ophiothrix_trilineata_isolate_JDN9241
MF989424.1	Ophiothrix_trilineata_isolate_EUR9195
MF989425.1	Ophiothrix_trilineata_isolate_REU455
MF989426.1	Ophiothrix_trilineata_isolate_REU887
MF989427.1	Ophiothrix_trilineata_isolate_JDN9234
MF989428.1	Ophiothrix_trilineata_isolate_REU645
MF989429.1	Macrophiothrix_propinqua_isolate_REU496
MF989430.1	Macrophiothrix_propinqua_isolate_REU468
MF989431.1	Macrophiothrix_sp_Bio046
MF989432.1	Ophiothrix_purpurea_isolate_Bio043
MG934970.1	Ophiothrix_fragilis_voucher_Echin_6412V
MH281604.1	Ophiothrix_trindadensis_isolate_14_TMV
MH281605.1	Ophiothrix_trindadensis_isolate_16_TMV
MH281606.1	Ophiothrix_trindadensis_isolate_17_TMV
MH281607.1	Ophiothrix_trindadensis_isolate_30_TMV
MH281608.1	Ophiothrix_trindadensis_isolate_32_TMV
MH281609.1	Ophiothrix_trindadensis_isolate_33_TMV
MH281610.1	Ophiothrix_trindadensis_isolate_35_TMV
MH281611.1	Ophiothrix_angulata_isolate_56_ECP
MH281612.1	Ophiothrix_angulata_isolate_58_ECP
MH281613.1	Ophiothrix_angulata_isolate_10B_ECP
MH281614.1	Ophiothrix_angulata_isolate_59_ECP
MH281615.1	Ophiothrix_angulata_isolate_60_ECP
MH281616.1	Ophiothrix_angulata_isolate_61_ECP
MH281617.1	Ophiothrix_angulata_isolate_62_ECP
MH281618.1	Ophiothrix_angulata_isolate_65_ECP
MH281619.1	Ophiothrix_angulata_isolate_68_ECP
MH281620.1	Ophiothrix_angulata_isolate_91_ECP
MK531427.1	Ophiothrix_spiculata_isolate_OpG_045
MK531428.1	Ophiothrix_spiculata_isolate_OpG_052
MK531429.1	Ophiothrix_spiculata_isolate_OpG_141
MK531430.1	Ophiothrix_spiculata_isolate_OpG_144
MK531431.1	Ophiothrix_spiculata_isolate_OpG_204
MK531432.1	Ophiothrix_spiculata_isolate_OpG_140
MK531474.1	Ophiothrix_spiculata_isolate_OpG_207
MK531475.1	Ophiothrix_spiculata_isolate_OpG_208
MK531489.1	Ophiothrix_rudis_isolate_OpI_145A
MK531504.1	Ophiothrix_spiculata_isolate_OpG_042
MK531505.1	Ophiothrix_spiculata_isolate_OpG_046
MK531506.1	Ophiothrix_spiculata_isolate_OpG_047
MK531507.1	Ophiothrix_spiculata_isolate_OpG_051
MK531508.1	Ophiothrix_spiculata_isolate_OpG_066
MK531509.1	Ophiothrix_spiculata_isolate_OpG_095
MK531510.1	Ophiothrix_spiculata_isolate_OpG_096
MK531511.1	Ophiothrix_spiculata_isolate_OpG_142
MK531512.1	Ophiothrix_spiculata_isolate_OpG_143
MK531513.1	Ophiothrix_spiculata_isolate_OpG_145
MK531514.1	Ophiothrix_spiculata_isolate_OpG_146
MK531515.1	Ophiothrix_spiculata_isolate_OpG_147
MK531516.1	Ophiothrix_spiculata_isolate_OpG_205
MK531517.1	Ophiothrix_spiculata_isolate_OpG_206
MN690262.1	Ophiotrichidae_sp_IP0217
MN690263.1	Ophiotrichidae_sp_IP0224
MN690265.1	Ophiothela_sp_IP0216
MN690266.1	Ophiothela_sp_IP0218
MN690267.1	Ophiothela_sp_IP0221
MN690268.1	Ophiothela_sp_IP0225
MN690269.1	Ophiothela_sp_IP0220
MN690270.1	Ophiothela_sp_IP0226
MN690271.1	Ophiothela_sp_IP0229
MN690272.1	Ophiothela_sp_IP0223
MN690273.1	Ophiothela_sp_IP0228
MN690274.1	Ophiothela_sp_IP0230
MN690275.1	Ophiothela_sp_IP0231
MN690276.1	Ophiothela_sp_IP0219
MN690558.1	Ophiothela_sp_IP0232
MN708256.1	Ophiothela_mirabilis_isolate_11_AB
MN708257.1	Ophiothela_mirabilis_isolate_82_SA
MN708258.1	Ophiothela_mirabilis_isolate_175_ECP
MN708259.1	Ophiothela_mirabilis_isolate_177_ECP
MN708260.1	Ophiothela_mirabilis_isolate_179_ECP
MN708261.1	Ophiothela_mirabilis_isolate_TANIA304_PE
MN708262.1	Ophiothela_mirabilis_isolate_TANIA610_MP
MN708263.1	Ophiothela_mirabilis_isolate_UF16885_FG
MN961481.1	Ophiothela_mirabilis_isolate_Reggae_Beach
MT338285.1	Ophiothrix_angulata_voucher_UF10250
MT338286.1	Ophiothrix_angulata_voucher_UF10276
MT338287.1	Ophiothrix_angulata_voucher_UF10247
MT338288.1	Ophiothrix_angulata_voucher_UF10248
MT338289.1	Ophiothrix_angulata_voucher_UF8961
MT338290.1	Ophiothrix_angulata_voucher_UF8963
MT338291.1	Ophiothrix_angulata_voucher_UF8971
MT338292.1	Ophiothrix_angulata_voucher_UF8972
MT338293.1	Ophiothrix_angulata_voucher_UF8973
MT338294.1	Ophiothrix_angulata_voucher_UF8974
MT338295.1	Ophiothrix_angulata_voucher_UF9013
MT338296.1	Ophiothrix_angulata_voucher_UF9017
MT338297.1	Ophiothrix_angulata_voucher_UF10779
MT338298.1	Ophiothrix_angulata_voucher_UF11584
MT338299.1	Ophiothrix_angulata_voucher_UF11592
MT338300.1	Ophiothrix_angulata_voucher_UF11593
MT338301.1	Ophiothrix_angulata_voucher_UF11594
MT338302.1	Ophiothrix_angulata_voucher_UF11595
MT338303.1	Ophiothrix_angulata_voucher_UF11605
MT338304.1	Ophiothrix_angulata_voucher_UF11606
MT338305.1	Ophiothrix_angulata_voucher_UF11608
MT338306.1	Ophiothrix_angulata_voucher_UF11613
MT338307.1	Ophiothrix_angulata_voucher_UF11621
MT338308.1	Ophiothrix_angulata_voucher_UF11637
MT338309.1	Ophiothrix_angulata_voucher_UF11649
MT338310.1	Ophiothrix_angulata_voucher_UF11653
MT338311.1	Ophiothrix_angulata_voucher_UF11658
MT338312.1	Ophiothrix_angulata_voucher_UF11660
MT338313.1	Ophiothrix_angulata_voucher_UWF
MT338314.1	Ophiothrix_angulata_voucher_UF10822
MT338315.1	Ophiothrix_angulata_voucher_UF10823
MT338316.1	Ophiothrix_angulata_voucher_UF10825
MT338317.1	Ophiothrix_angulata_voucher_UF10829
MT338318.1	Ophiothrix_angulata_voucher_UF7631
MT338319.1	Ophiothrix_angulata_voucher_UF7632
MT338320.1	Ophiothrix_angulata_voucher_UF7633
MT338321.1	Ophiothrix_angulata_voucher_UF7634
MT338322.1	Ophiothrix_angulata_voucher_UF7874
MT338323.1	Ophiothrix_angulata_voucher_UF7880
MT338324.1	Ophiothrix_angulata_voucher_UF13161
MT338325.1	Ophiothrix_angulata_voucher_UF13163
MT338326.1	Ophiothrix_angulata_voucher_UF13948
MT338327.1	Ophiothrix_angulata_voucher_UF11953
MT338328.1	Ophiothrix_angulata_voucher_ICML-UNAM18264
MT338329.1	Ophiothrix_angulata_voucher_ICML-UNAM18265
MT338330.1	Ophiothrix_angulata_voucher_ICML-UNAM18266
MT338331.1	Ophiothrix_angulata_voucher_ICML-UNAM18267
MT338332.1	Ophiothrix_angulata_voucher_ICML-UNAM18268
MT338333.1	Ophiothrix_angulata_voucher_ICML-UNAM18269
MT338334.1	Ophiothrix_angulata_voucher_ICML-UNAM18270
MT338335.1	Ophiothrix_angulata_voucher_ICML-UNAM18271
MT338336.1	Ophiothrix_angulata_voucher_ICML-UNAM18272
MT338337.1	Ophiothrix_angulata_voucher_ICML-UNAM18273
MT338338.1	Ophiothrix_angulata_voucher_ICML-UNAM18274
MT338339.1	Ophiothrix_angulata_voucher_ICML-UNAM18275
MT338340.1	Ophiothrix_angulata_voucher_ICML-UNAM18276
MT338341.1	Ophiothrix_angulata_voucher_ICML-UNAM18277
MT338342.1	Ophiothrix_angulata_voucher_ICML-UNAM18278
MT338343.1	Ophiothrix_angulata_voucher_ICML-UNAM18279
MT338344.1	Ophiothrix_angulata_voucher_ICML-UNAM18280
MT338345.1	Ophiothrix_angulata_voucher_ICML-UNAM18281
MT338346.1	Ophiothrix_angulata_voucher_ICML-UNAM18282
MT338347.1	Ophiothrix_angulata_voucher_ICML-UNAM18283
MT338348.1	Ophiothrix_angulata_voucher_ICML-UNAM18284
MT338349.1	Ophiothrix_angulata_voucher_ICML-UNAM18285
MT338350.1	Ophiothrix_angulata_voucher_ICML-UNAM18286
MT338351.1	Ophiothrix_angulata_voucher_ICML-UNAM18287
MT338352.1	Ophiothrix_angulata_voucher_ICML-UNAM18288
MT338353.1	Ophiothrix_angulata_voucher_ICML-UNAM18289
MT338354.1	Ophiothrix_angulata_voucher_ICML-UNAM18290
MT338355.1	Ophiothrix_angulata_voucher_ICML-UNAM18291
MT338356.1	Ophiothrix_angulata_voucher_ICML-UNAM18292
MT338357.1	Ophiothrix_angulata_voucher_ICML-UNAM18293
MT338358.1	Ophiothrix_angulata_voucher_ICML-UNAM18294
MT338359.1	Ophiothrix_angulata_voucher_ICML-UNAM18295
MT338360.1	Ophiothrix_angulata_voucher_ICML-UNAM18296
MT338361.1	Ophiothrix_angulata_voucher_ICML-UNAM18297
MT338362.1	Ophiothrix_angulata_voucher_ICML-UNAM3.34.110c
MT338363.1	Ophiothrix_angulata_voucher_ICML-UNAM3.34.114b
MT338364.1	Ophiothrix_angulata_voucher_ICML-UNAM3.34.114c
MT338365.1	Ophiothrix_angulata_voucher_ICML-UNAM10985
MT338366.1	Ophiothrix_angulata_voucher_COREPY25a
MT338367.1	Ophiothrix_angulata_voucher_COREPY81a
MT338368.1	Ophiothrix_angulata_voucher_COREPY81b
MT338369.1	Ophiothrix_angulata_voucher_COREPY207
MT338370.1	Ophiothrix_angulata_voucher_COREPY421
MT338371.1	Ophiothrix_angulata_voucher_COREPY453
MT338372.1	Ophiothrix_angulata_voucher_COREPY455
MT338373.1	Ophiothrix_angulata_voucher_COREPY714
MT338374.1	Ophiothrix_angulata_voucher_COREPY717
MT338375.1	Ophiothrix_angulata_voucher_COREPY984
MT338376.1	Ophiothrix_angulata_voucher_COREPY985
MT338377.1	Ophiothrix_angulata_voucher_COREPY986
MT338378.1	Ophiothrix_angulata_voucher_ICML-UNAM11060a
MT338379.1	Ophiothrix_angulata_voucher_ICML-UNAM3.34.120
MT338380.1	Ophiothrix_angulata_voucher_LACM93-87.11
MT338381.1	Ophiothrix_angulata_voucher_LACM2008-7.2
MT338382.1	Ophiothrix_angulata_voucher_UCR930b
MT338383.1	Ophiothrix_angulata_voucher_ICML-UNAM12835a
MT338384.1	Ophiothrix_angulata_voucher_LACM2010-32.3
MT338385.1	Ophiothrix_angulata_voucher_UF12782
MT338386.1	Ophiothrix_angulata_voucher_UF13784
MT338387.1	Ophiothrix_angulata_voucher_UF13785
MT338388.1	Ophiothrix_angulata_voucher_UF13789
MT338389.1	Ophiothrix_angulata_voucher_UF13793
MT338390.1	Ophiothrix_angulata_voucher_UF13794
MT338391.1	Ophiothrix_angulata_voucher_UF13797
MT338392.1	Ophiothrix_angulata_voucher_UF13807
MT338393.1	Ophiothrix_angulata_voucher_UF12771
MT338394.1	Ophiothrix_angulata_voucher_UF13751
MT338395.1	Ophiothrix_angulata_voucher_UF13788
MT338396.1	Ophiothrix_angulata_voucher_UF13798
MT338397.1	Ophiothrix_angulata_voucher_UF13799
MT338398.1	Ophiothrix_angulata_voucher_UF13800
MT340982.1	Ophiothela_mirabilis_isolate_HWO10orange
MT340983.1	Ophiothela_mirabilis_isolate_HW01orange
MT340984.1	Ophiothela_mirabilis_isolate_HWO2orange
MT340985.1	Ophiothela_mirabilis_isolate_HWO3orange
MT340986.1	Ophiothela_mirabilis_isolate_HWO4orange
MT340987.1	Ophiothela_mirabilis_isolate_HWO5orange
MT340988.1	Ophiothela_mirabilis_isolate_HWO7orange
MT340989.1	Ophiothela_mirabilis_isolate_HWO8orange
MT340990.1	Ophiothela_mirabilis_isolate_HWO9orange
MT340991.1	Ophiothela_mirabilis_isolate_FI1orange
MT340992.1	Ophiothela_mirabilis_isolate_FI2orange
MT340993.1	Ophiothela_mirabilis_isolate_FI3orange
MT340994.1	Ophiothela_mirabilis_isolate_FI4orange
MT340995.1	Ophiothela_mirabilis_isolate_FI5orange
MT340996.1	Ophiothela_mirabilis_isolate_FI6orange
MT340997.1	Ophiothela_mirabilis_isolate_FI7orange
MT340998.1	Ophiothela_mirabilis_isolate_FI8orange
MT340999.1	Ophiothela_mirabilis_isolate_FI9orange
MT341000.1	Ophiothela_mirabilis_isolate_FI10orange
MT341001.1	Ophiothela_mirabilis_isolate_FI11orange
MT341002.1	Ophiothela_mirabilis_isolate_MB1orange
MT341003.1	Ophiothela_mirabilis_isolate_MB2orange
MT341004.1	Ophiothela_mirabilis_isolate_MB3orange
MT341005.1	Ophiothela_mirabilis_isolate_MB4orange
MT341006.1	Ophiothela_mirabilis_isolate_MB5orange
MT341007.1	Ophiothela_mirabilis_isolate_MB6orange
MT341008.1	Ophiothela_mirabilis_isolate_MB7orange
MT341009.1	Ophiothela_mirabilis_isolate_MB8orange
MT341010.1	Ophiothela_mirabilis_isolate_MB9orange
MT341011.1	Ophiothela_mirabilis_isolate_MB10orange
MT341012.1	Ophiothela_mirabilis_isolate_HWB1beige
MT341013.1	Ophiothela_mirabilis_isolate_HWB2beige
MT341014.1	Ophiothela_mirabilis_isolate_HWB3beige
MT341015.1	Ophiothela_mirabilis_isolate_HWB4beige
MT341016.1	Ophiothela_mirabilis_isolate_HWB5beige
MT341017.1	Ophiothela_mirabilis_isolate_HWB6beige
MT341018.1	Ophiothela_mirabilis_isolate_HWB7beige
MT341019.1	Ophiothela_mirabilis_isolate_HWB8beige
MT341020.1	Ophiothela_mirabilis_isolate_HWB9beige
MT341021.1	Ophiothela_mirabilis_isolate_HWB10beige
MT341022.1	Ophiothela_mirabilis_isolate_HWB12beige
MT341023.1	Ophiothela_mirabilis_isolate_FL1beige
MT341024.1	Ophiothela_mirabilis_isolate_FL2beige
MT341025.1	Ophiothela_mirabilis_isolate_FL3beige
MT341026.1	Ophiothela_mirabilis_isolate_FL4beige
MT341027.1	Ophiothela_mirabilis_isolate_FL5beige
MT341028.1	Ophiothela_mirabilis_isolate_FOM1beige
MT341029.1	Ophiothela_mirabilis_isolate_FOM2beige
MT341030.1	Ophiothela_mirabilis_isolate_FOM3beige
MT341031.1	Ophiothela_mirabilis_isolate_FOM4beige
MT341032.1	Ophiothela_mirabilis_isolate_FOM5beige
MT341033.1	Ophiothela_mirabilis_isolate_FOM6beige
MT341034.1	Ophiothela_mirabilis_isolate_FOM7beige
MT341035.1	Ophiothela_mirabilis_isolate_FOM8beige
MT341036.1	Ophiothela_mirabilis_isolate_FOM9beige
MT341037.1	Ophiothela_mirabilis_isolate_FOM11beige
MT341038.1	Ophiothela_mirabilis_isolate_FOM12beige
MT341039.1	Ophiothela_mirabilis_isolate_FOM13beige
MT341040.1	Ophiothela_mirabilis_isolate_FOM14beige
MT341041.1	Ophiothela_mirabilis_isolate_FOM17beige
MT341042.1	Ophiothela_mirabilis_isolate_FOM18beige
MT341043.1	Ophiothela_mirabilis_isolate_FOM19beige
MT341044.1	Ophiothela_mirabilis_isolate_DFB1beige
MT341045.1	Ophiothela_mirabilis_isolate_DFB2beige
MT341046.1	Ophiothela_mirabilis_isolate_DFB3beige
MT341047.1	Ophiothela_mirabilis_isolate_DFB4beige
MT341048.1	Ophiothela_mirabilis_isolate_DFB5beige
MT341049.1	Ophiothela_mirabilis_isolate_DFB6beige
MT341050.1	Ophiothela_mirabilis_isolate_DFB7beige
MT341051.1	Ophiothela_mirabilis_isolate_DFB8beige
MT341052.1	Ophiothela_mirabilis_isolate_DFB9beige
MT344067.1	Ophiothrix_suensoni_voucher_UF13759
MT344068.1	Ophiothrix_stri_voucher_USNM1073476
MT344069.1	Ophiothrix_cimar_voucher_UCR928
MW125085.1	Ophiotrichidae_sp_USNM_IZ_1448061
MW278514.1	Macrophiothrix_demessa_voucher_UF_Invertebrate_Zoology:18341-Echinodermata_UNVERIFIED_ORG
MZ539698.1	Ophiothrix_sp_PNG1738c
MZ539699.1	Ophiothrix_sp_PNG1750
MZ539797.1	Macrophiothrix_demessa_isolate_PNG1167c
MZ559400.1	Ophiothrix_trilineata_voucher_USNM:1467321
MZ559418.1	Ophiothrix_trilineata_voucher_USNM:1467322
MZ559499.1	Macrophiothrix_demessa_voucher_USNM:1467021
MZ559842.1	Macrophiothrix_propinqua_voucher_USNM:1467126
MZ559912.1	Macrophiothrix_demessa_voucher_USNM:1467017
MZ559913.1	Macrophiothrix_demessa_voucher_USNM:1467018
MZ559919.1	Ophiothrix_sp_USNM_1467141_voucher_USNM:1467141
MZ560147.1	Ophiothrix_sp_USNM_1467453_voucher_USNM:1467453
MZ560189.1	Macrophiothrix_demessa_voucher_USNM:1467022
MZ560196.1	Macrophiothrix_propinqua_voucher_USNM:1467127
MZ560197.1	Ophiothrix_sp_USNM_1467140_voucher_USNM:1467140
MZ560258.1	Macrophiothrix_demessa_voucher_USNM:1467019
MZ560267.1	Macrophiothrix_propinqua_voucher_USNM:1467130
MZ560315.1	Macrophiothrix_propinqua_voucher_USNM:1467129
MZ560321.1	Macrophiothrix_sp_USNM_1467382_voucher_USNM:1467382
MZ560408.1	Macrophiothrix_demessa_voucher_USNM:1467020
MZ560417.1	Macrophiothrix_propinqua_voucher_USNM:1467128
NC_065087.1_COX1	Ophiactis_savignyi
ON245084.1	Ophiothrix_angulata_voucher_UF19447d
ON245085.1	Ophiothrix_angulata_voucher_UF19447c
ON245086.1	Ophiothrix_angulata_voucher_UF19447b
ON245087.1	Ophiothrix_angulata_voucher_UF19527
ON245088.1	Ophiothrix_angulata_voucher_UF19463
ON245089.1	Ophiothrix_angulata_voucher_UF18971
ON245090.1	Ophiothrix_angulata_voucher_UF18970
ON245091.1	Ophiothrix_angulata_voucher_UF17827
ON245092.1	Ophiothrix_angulata_voucher_UF16993
ON245093.1	Ophiothrix_angulata_voucher_UF16896
ON245094.1	Ophiothrix_angulata_voucher_UF16340
ON245095.1	Ophiothrix_angulata_voucher_UF11852
ON245096.1	Ophiothrix_angulata_voucher_UF18067
OP477065.1	Macrophiothrix_longipeda_voucher_Gili8
OP477067.1	Macrophiothrix_longipeda_voucher_Gili7
OP898107.1	Macrophiothrix_demessa_voucher_AB42610244
OP898108.1	Macrophiothrix_longipeda_voucher_AB42608994
OP898109.1	Macrophiothrix_longipeda_voucher_AB42609879
OP898110.1	Macrophiothrix_propinqua_voucher_AB42610221
OP898214.1	Ophiothela_sp_AB42610232
OP898215.1	Ophiothela_sp_AB42609508
OP898216.1	Ophiothela_sp_AB42609477
OP898217.1	Ophiothela_venusta_voucher_AB42609753
OP898218.1	Ophiothela_venusta_voucher_AB42609486
OP898219.1	Ophiothela_venusta_voucher_AB42609510
OP898220.1	Ophiothela_venusta_voucher_AB42609496
OP898221.1	Ophiothrix_echinotecta_voucher_AB42609891
OP898222.1	Ophiothrix_echinotecta_voucher_AB42609738
OP898223.1	Ophiothrix_echinotecta_voucher_AB42609884
OP898224.1	Ophiothrix_foveolata_voucher_AB42609513
OP898225.1	Ophiothrix_foveolata_voucher_AB42609502
OP898226.1	Ophiothrix_fragilis_voucher_AB42609750
OP898227.1	Ophiothrix_purpurea_voucher_AB42609495
OP898228.1	Ophiothrix_purpurea_voucher_AB42609489
OP898229.1	Ophiothrix_purpurea_voucher_AB42608991
OP898230.1	Ophiothrix_purpurea_voucher_AB42608956
OP898231.1	Ophiothrix_purpurea_voucher_AB42609483
OP898232.1	Ophiothrix_purpurea_voucher_AB42608973
OP898233.1	Ophiothrix_trilineata_voucher_AB42609737
OP898234.1	Ophiothrix_trilineata_voucher_AB42609743
OR782206.1	Ophiothrix_exigua_voucher_DL1
OR782207.1	Ophiothrix_exigua_voucher_DL2
OR782208.1	Ophiothrix_exigua_voucher_DL3
OR782209.1	Ophiothrix_exigua_voucher_DL4
OR782210.1	Ophiothrix_exigua_voucher_DL5
OR782211.1	Ophiothrix_exigua_voucher_DL6
OR782212.1	Ophiothrix_exigua_voucher_DL7
OR782213.1	Ophiothrix_exigua_voucher_DL8
OR782214.1	Ophiothrix_exigua_voucher_DL9
OR782215.1	Ophiothrix_exigua_voucher_DL10
OR782216.1	Ophiothrix_exigua_voucher_DL11
OR782217.1	Ophiothrix_exigua_voucher_QHD1
OR782218.1	Ophiothrix_exigua_voucher_QHD2
OR782219.1	Ophiothrix_exigua_voucher_QHD3
OR782220.1	Ophiothrix_exigua_voucher_QHD4
OR782221.1	Ophiothrix_exigua_voucher_QHD5
OR782222.1	Ophiothrix_exigua_voucher_QHD6
OR782223.1	Ophiothrix_exigua_voucher_QHD7
OR782224.1	Ophiothrix_exigua_voucher_QHD8
OR782225.1	Ophiothrix_exigua_voucher_QHD9
OR782226.1	Ophiothrix_exigua_voucher_QHD10
OR782227.1	Ophiothrix_exigua_voucher_QHD11
OR782228.1	Ophiothrix_exigua_voucher_QHD12
OR782229.1	Ophiothrix_exigua_voucher_QHD13
OR782230.1	Ophiothrix_exigua_voucher_QHD14
OR782231.1	Ophiothrix_exigua_voucher_QHD15
OR782232.1	Ophiothrix_exigua_voucher_LYT1
OR782233.1	Ophiothrix_exigua_voucher_LYT2
OR782234.1	Ophiothrix_exigua_voucher_LYT3
OR782235.1	Ophiothrix_exigua_voucher_LYT4
OR782236.1	Ophiothrix_exigua_voucher_LYT5
OR782237.1	Ophiothrix_exigua_voucher_LYT6
OR782238.1	Ophiothrix_exigua_voucher_LYT7
OR782239.1	Ophiothrix_exigua_voucher_RJT1
OR782240.1	Ophiothrix_exigua_voucher_RJT2
OR782241.1	Ophiothrix_exigua_voucher_RJT3
OR782242.1	Ophiothrix_exigua_voucher_RJT4
OR782243.1	Ophiothrix_exigua_voucher_RJT5
OR782244.1	Ophiothrix_exigua_voucher_RJT6
OR782245.1	Ophiothrix_exigua_voucher_RJT7
OR782246.1	Ophiothrix_exigua_voucher_RC1
OR782247.1	Ophiothrix_exigua_voucher_RC2
OR782248.1	Ophiothrix_exigua_voucher_RC3
OR782249.1	Ophiothrix_exigua_voucher_RC4
OR782250.1	Ophiothrix_exigua_voucher_RC5
OR782251.1	Ophiothrix_exigua_voucher_RC6
OR782252.1	Ophiothrix_exigua_voucher_RC7
OR782253.1	Ophiothrix_exigua_voucher_RC8
OR782254.1	Ophiothrix_exigua_voucher_RC9
OR782255.1	Ophiothrix_exigua_voucher_RC10
OR782256.1	Ophiothrix_exigua_voucher_RC11
OR782257.1	Ophiothrix_exigua_voucher_RC12
OR782258.1	Ophiothrix_exigua_voucher_RC13
OR782259.1	Ophiothrix_exigua_voucher_RC14
OR782260.1	Ophiothrix_exigua_voucher_RC15
OR782261.1	Ophiothrix_exigua_voucher_RC16
OR782262.1	Ophiothrix_exigua_voucher_RC17
OR782263.1	Ophiothrix_exigua_voucher_RC18
OR782264.1	Ophiothrix_exigua_voucher_RC19
OR782265.1	Ophiothrix_exigua_voucher_RC20
OR782266.1	Ophiothrix_exigua_voucher_WS1
OR782267.1	Ophiothrix_exigua_voucher_WS2
OR782268.1	Ophiothrix_exigua_voucher_WS3
OR782269.1	Ophiothrix_exigua_voucher_WS4
OR782270.1	Ophiothrix_exigua_voucher_WS5
OR782271.1	Ophiothrix_exigua_voucher_WS6
OR782272.1	Ophiothrix_exigua_voucher_WS7
OR782273.1	Ophiothrix_exigua_voucher_WS8
OR782274.1	Ophiothrix_exigua_voucher_WS9
OR782275.1	Ophiothrix_exigua_voucher_WS10
OR782276.1	Ophiothrix_exigua_voucher_WS11
OR782277.1	Ophiothrix_exigua_voucher_WS12
OR984206.1	Ophiothrix_exigua_voucher_LYT8
OR984207.1	Ophiothrix_exigua_voucher_LYT9
OR984208.1	Ophiothrix_exigua_voucher_LYT10
OR984209.1	Ophiothrix_exigua_voucher_RJT8
OR984210.1	Ophiothrix_exigua_voucher_RJT9
OR984211.1	Ophiothrix_exigua_voucher_RJT10
OR984212.1	Ophiothrix_exigua_voucher_RJT11
OR984213.1	Ophiothrix_exigua_voucher_RJT12

## Sheet: rename
		Gymnolophus cf. obscura	Ophiomaza_cacaotica	Ophiomaza_cacaotica	Gymnolophus_obscura	Macrophiothrix_hirsuta_isolate_7.4082	Ophiothrix_echinotecta_voucher_AB42609884	Ophiothrix_cimar_voucher_UCR928	Ophiogymna_funesta_isolate_F165970	Ophiothrix_lineata_isolate_UF7818	Ophiothrix_rudis_isolate_OpI_145A	Macrophiothrix_propinqua_voucher_TOH_828	Ophiothrix_aristulata_voucher_Ech137	Ophiothrix_armata_isolate_F109891	Macrophiothrix_demessa_voucher_UF_Invertebrate_Zoology:18341-Echinodermata_UNVERIFIED_ORG	Ophiothela_venusta_voucher_AB42609496	Macrophiothrix_caenosa_isolate_F193504	Macrophiothrix_obtusa_isolate_F193461	Ophiothrix_angulata_voucher_COREPY421	Ophiothrix_spiculata_voucher_ACAP129	Ophiothrix_panchyendyta_isolate_F166009	Macrophiothrix_variabilis_isolate_KGR29917	Ophiothrix_stri_voucher_USNM1073476	Ophiocnemis_marmorata_voucher_TOH_784	Macrophiothrix_striolata_isolate_F193460	Macrophiothrix_demessa_isolate_3	Macrophiothrix_microplax_isolate_F109875	Macrophiothrix_longipeda_isolate_REU3603	Ophiothrix_oerstedii_voucher_ACAP089	Ophiothrix_sp_USNM_1467141_voucher_USNM:1467141	Ophiothrix_suensoni_isolate_UF11644	Macrophiothrix_longipeda_isolate_F193454	Ophiothrix_accedens_isolate_Oacc1012	Macrophiothrix_lineocaerulea_isolate_KGR28010	Ophiothrix_angulata_isolate_68_ECP	Ophiothrix_trilineata_isolate_REU0888	Ophiothela_venusta_isolate_7.4207	Ophiothrix_trilineata_voucher_AB42609737	Ophiothrix_vitrea_isolate_F166014	Ophiocnemis_marmorata_voucher_TOH_781	Macrophiothrix_megapoma_isolate_F193499	Macrophiothrix_koehleri_isolate_1	Ophiothrix_exigua_isolate_F173951	Ophiothrix_lepidus_isolate_IE.2007.39	Ophiothrix_angulata_voucher_UF11852	Ophiothrix_sp_MoV_5502_voucher_TOH_804	Ophiothela_mirabilis_isolate_Reggae_Beach	Macrophiothrix_martensi_voucher_TOH_733	Macrophiothrix_melanosticta_isolate_KGR29374
	93	Gymnolophus_sp	GU480575.1	KU895421.1	KU895407.1	KU895413.1	OP898223.1	MT344069.1	KU895418.1	KU895447.1	MK531489.1	HM400532.1	EU870001.1	KU895437.1	MW278514.1	OP898220.1	KU895411.1	KU895415.1	MT338370.1	KC626260.1	KU895436.1	KU895414.1	MT344068.1	HM400511.1	KU895430.1	AH013200.2	KU895412.1	MF989412.1	KC626258.1	MZ559919.1	KU895446.1	KU895408.1	KF663469.1	KU895429.1	MH281619.1	GU480577.1	KU895426.1	OP898233.1	KU895433.1	HM400510.1	KU895410.1	AH013201.2	KU895438.1	KU895442.1	ON245095.1	HM400523.1	MN961481.1	HM400483.1	KU895431.1
Gymnolophus cf. obscura	Gymnolophus_sp	0	0.155248	0.168358	0.206844	0.215897	0.216425	0.217883	0.21807	0.22221	0.224494	0.224662	0.226542	0.227849	0.229318	0.229881	0.230561	0.232919	0.233259	0.233548	0.233716	0.233748	0.235359	0.235359	0.235381	0.235709	0.235712	0.236238	0.236533	0.236823	0.237346	0.237998	0.238715	0.238942	0.239132	0.239446	0.240597	0.24062	0.241272	0.24165	0.242113	0.242136	0.242246	0.242315	0.24411	0.24425	0.244443	0.246266	0.246293
Ophiomaza_cacaotica	GU480575.1	0.155248	0	0.061158	0.200078	0.245517	0.220851	0.227325	0.244551	0.221552	0.228655	0.19504	0.249672	0.220975	0.271268	0.238141	0.223596	0.234891	0.260145	0.238236	0.24356	0.234891	0.215941	0.283951	0.223008	0.245285	0.21943	0.258678	0.282738	0.254286	0.237082	0.264456	0.249631	0.241943	0.327458	0.250755	0.224939	0.2636	0.268047	0.270679	0.241296	0.259883	0.25398	0.23327	0.255869	0.287585	0.295407	0.244174	0.236452
Ophiomaza_cacaotica	KU895421.1	0.168358	0.061158	0	0.224173	0.224739	0.224207	0.234128	0.239926	0.216867	0.243232	0.198583	0.252323	0.226722	0.247282	0.226692	0.238105	0.237008	0.269464	0.245621	0.242174	0.230517	0.234777	0.219217	0.220361	0.223373	0.236147	0.253046	0.262073	0.210824	0.230735	0.227957	0.245841	0.225699	0.245601	0.277833	0.220158	0.263425	0.228087	0.213993	0.233686	0.248569	0.24781	0.249089	0.26981	0.241837	0.238145	0.229638	0.232716
Gymnolophus_obscura	KU895407.1	0.206844	0.200078	0.224173	0	0.225763	0.211583	0.238352	0.242877	0.228501	0.231124	0.208807	0.256603	0.231441	0.260911	0.232249	0.239627	0.248756	0.271658	0.229355	0.227307	0.228587	0.224351	0.2102	0.220531	0.259227	0.236944	0.252405	0.229464	0.225866	0.234459	0.231994	0.232214	0.221302	0.249951	0.23677	0.235246	0.227119	0.221281	0.209201	0.24635	0.262233	0.242039	0.242243	0.281602	0.241536	0.23506	0.253046	0.254358
Macrophiothrix_hirsuta_isolate_7.4082	KU895413.1	0.215897	0.245517	0.224739	0.225763	0	0.214643	0.245029	0.209968	0.221448	0.213764	0.209097	0.225445	0.235718	0.227371	0.211583	0.202719	0.217569	0.240787	0.218148	0.246165	0.200828	0.204134	0.230494	0.210187	0.222444	0.199701	0.241687	0.227113	0.233763	0.255589	0.199866	0.233932	0.211307	0.2269	0.221578	0.219063	0.212618	0.225247	0.223467	0.198083	0.237572	0.236306	0.230051	0.240489	0.215858	0.219147	0.22879	0.217542
Ophiothrix_echinotecta_voucher_AB42609884	OP898223.1	0.216425	0.220851	0.224207	0.211583	0.214643	0	0.243616	0.213635	0.223114	0.100441	0.227325	0.229378	0.256453	0.246111	0.229881	0.235795	0.270344	0.254404	0.289502	0.266907	0.248524	0.218443	0.213516	0.252568	0.241679	0.227399	0.212593	0.222159	0.246391	0.247901	0.246111	0.279047	0.25289	-1	0.248043	0.224482	0.214903	0.215643	0.220915	0.258081	0.26696	0.246054	0.228082	0.297709	0.246974	0.235211	0.254666	0.251048
Ophiothrix_cimar_voucher_UCR928	MT344069.1	0.217883	0.227325	0.234128	0.238352	0.245029	0.243616	0	0.219408	0.130766	0.179349	0.218991	0.217597	0.227669	0.217102	0.234371	0.222661	0.231541	0.241988	0.154263	0.231541	0.212742	0.14813	0.212452	0.198578	0.239149	0.224478	0.265771	0.24443	0.239149	0.223648	0.253919	0.238995	0.198342	0.324532	0.206152	0.239276	0.214987	0.23013	0.215226	0.22879	0.253535	0.25169	0.247787	0.25169	0.20613	0.269118	0.284743	0.222986
Ophiogymna_funesta_isolate_F165970	KU895418.1	0.21807	0.244551	0.239926	0.242877	0.209968	0.213635	0.219408	0	0.205489	0.196166	0.200113	0.225934	0.236305	0.248212	0.22768	0.227849	0.227826	0.244415	0.224077	0.246549	0.221406	0.189708	0.212758	0.221342	0.232023	0.222727	0.245337	0.233838	0.250346	0.237947	0.22628	0.268662	0.220407	0.253121	0.224071	0.213775	0.222408	0.208186	0.215046	0.22358	0.242441	0.237457	0.224798	0.229355	0.221055	0.23664	0.219943	0.210207
Ophiothrix_lineata_isolate_UF7818	KU895447.1	0.22221	0.221552	0.216867	0.228501	0.221448	0.223114	0.130766	0.205489	0	0.155067	0.218148	0.225565	0.241824	0.217476	0.221496	0.220873	0.223155	0.224077	0.170225	0.234749	0.228255	0.089316	0.19977	0.198176	0.221737	0.211041	0.241375	0.219487	0.245775	0.218059	0.239078	0.254137	0.205149	0.266035	0.219361	0.209317	0.226141	0.218797	0.206536	0.205487	0.236335	0.223777	0.220267	0.236876	0.224482	0.235238	0.247516	0.207083
Ophiothrix_rudis_isolate_OpI_145A	MK531489.1	0.224494	0.228655	0.243232	0.231124	0.213764	0.100441	0.179349	0.196166	0.155067	0	0.183307	0.191701	0.236189	0.284032	0.160297	0.191223	0.188423	0.215792	0.141568	0.200155	0.184035	0.154334	0.118261	0.1814	0.220277	0.191223	0.232115	0.174682	0.284032	0.193972	0.209213	-1	0.179677	0.252996	0.198709	0.220292	0.284032	0.192183	0.118261	0.183582	0.100441	0.215444	0.226544	0.252043	0.273555	0.257099	0.183307	0.197786
Macrophiothrix_propinqua_voucher_TOH_828	HM400532.1	0.224662	0.19504	0.198583	0.208807	0.209097	0.227325	0.218991	0.200113	0.218148	0.183307	0	0.219784	0.234669	0.234047	0.234669	0.22152	0.21514	0.220072	0.241381	0.211267	0.208807	0.195528	0.188395	0.201502	0.222869	0.214297	0.231654	0.212779	0.230169	0.243088	0.216506	0.217767	0.203402	-1	0.240149	0.225987	0.247718	0.199601	0.189113	0.228834	0.242106	0.228355	0.231087	0.236521	0.21482	0.233346	0.228834	0.232201
Ophiothrix_aristulata_voucher_Ech137	EU870001.1	0.226542	0.249672	0.252323	0.256603	0.225445	0.229378	0.217597	0.225934	0.225565	0.191701	0.219784	0	0.213378	0.254114	0.27608	0.247738	0.230868	0.235331	0.236671	0.231204	0.236446	0.233665	0.206579	0.238576	0.239632	0.247738	0.232089	0.232402	0.240249	0.233814	0.239392	0.237058	0.238313	0.400301	0.268498	0.260543	0.262006	0.237566	0.213695	0.220442	0.252553	0.257355	0.243944	0.234377	0.231344	0.277617	0.262692	0.226787
Ophiothrix_armata_isolate_F109891	KU895437.1	0.227849	0.220975	0.226722	0.231441	0.235718	0.256453	0.227669	0.236305	0.241824	0.236189	0.234669	0.213378	0	0.259257	0.259068	0.242735	0.245042	0.241687	0.209684	0.213397	0.233515	0.249304	0.234199	0.232084	0.262242	0.24698	0.235652	0.250567	0.058326	0.260618	0.242803	0.177256	0.240713	0.262426	0.259785	0.259229	0.246391	0.220624	0.22953	0.225626	0.262233	0.238373	0.239877	0.258433	0.239769	0.239258	0.261576	0.244478
Macrophiothrix_demessa_voucher_UF_Invertebrate_Zoology:18341-Echinodermata_UNVERIFIED_ORG	MW278514.1	0.229318	0.271268	0.247282	0.260911	0.227371	0.246111	0.217102	0.248212	0.217476	0.284032	0.234047	0.254114	0.259257	0	0.264255	0.259068	0.25289	0.258037	0.230307	0.233763	0.234051	0.238706	0.228109	0.234271	0.107674	0.252568	0.276101	0.215687	0.241536	0.296894	0.242444	0.235972	0.240921	-1	0.266545	0.262417	0.251294	0.252485	0.236904	0.221764	0.240605	0.25495	0.254629	0.271266	0.229599	0.256244	0.246266	0.243344
Ophiothela_venusta_voucher_AB42609496	OP898220.1	0.229881	0.238141	0.226692	0.232249	0.211583	0.229881	0.234371	0.22768	0.221496	0.160297	0.234669	0.27608	0.259068	0.264255	0	0.217942	0.232249	0.273615	0.237171	0.245468	0.225729	0.213945	0.224903	0.208809	0.259227	0.213354	0.271128	0.261393	0.261244	0.217476	0.247901	0.255594	0.215125	-1	0.237165	0.027892	0.235795	0.243957	0.233187	0.236434	0.263586	0.240936	0.208538	0.252672	0.257427	0.173098	0.264943	0.225178
Macrophiothrix_caenosa_isolate_F193504	KU895411.1	0.230561	0.223596	0.238105	0.239627	0.202719	0.235795	0.222661	0.227849	0.220873	0.191223	0.22152	0.247738	0.242735	0.259068	0.217942	0	0.212589	0.236533	0.221565	0.255807	0.209386	0.221838	0.21768	0.178566	0.233101	0.011477	0.25264	0.249044	0.238829	0.243159	0.209394	0.246925	0.178502	0.222416	0.239742	0.223841	0.238499	0.231935	0.212119	0.210686	0.237614	0.250664	0.224352	0.263248	0.249464	0.249482	0.251204	0.197573
Macrophiothrix_obtusa_isolate_F193461	KU895415.1	0.232919	0.234891	0.237008	0.248756	0.217569	0.270344	0.231541	0.227826	0.223155	0.188423	0.21514	0.230868	0.245042	0.25289	0.232249	0.212589	0	0.217413	0.219067	0.244337	0.229348	0.22353	0.212758	0.218969	0.249996	0.208783	0.224903	0.241988	0.241837	0.233515	0.219747	0.246885	0.216557	0.235777	0.223528	0.219415	0.222408	0.221493	0.211582	0.200259	0.223793	0.258259	0.236595	0.219217	0.242444	0.233689	0.193191	0.218975
Ophiothrix_angulata_voucher_COREPY421	MT338370.1	0.233259	0.260145	0.269464	0.271658	0.240787	0.254404	0.241988	0.244415	0.224077	0.215792	0.220072	0.235331	0.241687	0.258037	0.273615	0.236533	0.217413	0	0.25264	0.269351	0.227546	0.225874	0.250416	0.251449	0.215687	0.240471	0.240471	0.223373	0.280093	0.243207	0.240489	0.275454	0.260405	0.214265	0.261403	0.247787	0.273615	0.237464	0.241774	0.238979	0.277621	0.255429	0.222008	0.082018	0.241179	0.244415	0.25869	0.241397
Ophiothrix_spiculata_voucher_ACAP129	KC626260.1	0.233548	0.238236	0.245621	0.229355	0.218148	0.289502	0.154263	0.224077	0.170225	0.141568	0.241381	0.236671	0.209684	0.230307	0.237171	0.221565	0.219067	0.25264	0	0.220211	0.223098	0.156679	0.202854	0.210706	0.258299	0.221293	0.255752	0.25025	0.240756	0.247475	0.250885	0.225232	0.211975	0.273115	0.24411	0.241386	0.263413	0.249249	0.211067	0.177445	0.259616	0.224351	0.242291	0.243198	0.226017	0.258238	0.255346	0.219408
Ophiothrix_panchyendyta_isolate_F166009	KU895436.1	0.233716	0.24356	0.242174	0.227307	0.246165	0.266907	0.231541	0.246549	0.234749	0.200155	0.211267	0.231204	0.213397	0.233763	0.245468	0.255807	0.244337	0.269351	0.220211	0	0.25484	0.215826	0.206647	0.234629	0.225322	0.251766	0.255752	0.235298	0.183264	0.244626	0.243785	0.022729	0.236258	0.254823	0.246056	0.261383	0.235502	0.258382	0.21316	0.234348	0.273493	0.246562	0.241411	0.249813	0.241247	0.254592	0.245621	0.259402
Macrophiothrix_variabilis_isolate_KGR29917	KU895414.1	0.233748	0.234891	0.230517	0.228587	0.200828	0.248524	0.212742	0.221406	0.228255	0.184035	0.208807	0.236446	0.233515	0.234051	0.225729	0.209386	0.229348	0.227546	0.223098	0.25484	0	0.215564	0.241983	0.219116	0.243805	0.208442	0.246854	0.228509	0.252803	0.253695	0.22128	0.245549	0.222099	0.225131	0.240948	0.224296	0.226283	0.2092	0.240051	0.19717	0.267435	0.255782	0.242107	0.222008	0.218664	0.23853	0.255538	0.211424
Ophiothrix_stri_voucher_USNM1073476	MT344068.1	0.235359	0.215941	0.234777	0.224351	0.204134	0.218443	0.14813	0.189708	0.089316	0.154334	0.195528	0.233665	0.249304	0.238706	0.213945	0.221838	0.22353	0.225874	0.156679	0.215826	0.215564	0	0.187222	0.191887	0.237507	0.211217	0.236828	0.23442	0.260501	0.211475	0.240771	0.250604	0.19166	0.352927	0.206356	0.202847	0.22157	0.204379	0.19584	0.196806	0.245653	0.224627	0.229923	0.217883	0.234279	0.23078	0.264327	0.206895
Ophiocnemis_marmorata_voucher_TOH_784	HM400511.1	0.235359	0.283951	0.219217	0.2102	0.230494	0.213516	0.212452	0.212758	0.19977	0.118261	0.188395	0.206579	0.234199	0.228109	0.224903	0.21768	0.212758	0.250416	0.202854	0.206647	0.241983	0.187222	0	0.2084	0.22616	0.209415	0.246274	0.230504	0.224351	0.209948	0.225457	0.209674	0.202038	-1	0.261628	0.223648	0.243824	0.200589	0.024194	0.209178	0.239222	0.220751	0.227827	0.254912	0.213775	0.218215	0.219141	0.231163
Macrophiothrix_striolata_isolate_F193460	KU895430.1	0.235381	0.223008	0.220361	0.220531	0.210187	0.252568	0.198578	0.221342	0.198176	0.1814	0.201502	0.238576	0.232084	0.234271	0.208809	0.178566	0.218969	0.251449	0.210706	0.234629	0.219116	0.191887	0.2084	0	0.244739	0.175625	0.218414	0.253598	0.210308	0.247169	0.217399	0.238641	0.025061	0.215721	0.236137	0.205865	0.246734	0.209692	0.218292	0.203605	0.20347	0.231357	0.235519	0.23717	0.216211	0.225877	0.232312	0.148767
Macrophiothrix_demessa_isolate_3	AH013200.2	0.235709	0.245285	0.223373	0.259227	0.222444	0.241679	0.239149	0.232023	0.221737	0.220277	0.222869	0.239632	0.262242	0.107674	0.259227	0.233101	0.249996	0.215687	0.258299	0.225322	0.243805	0.237507	0.22616	0.244739	0	0.228844	0.23711	0.225647	0.247164	0.270286	0.224351	0.217357	0.251524	-1	0.261202	0.260223	0.255212	0.245337	0.220448	0.22353	0.237869	0.258567	0.217146	0.203751	0.218949	0.241983	0.223636	0.218148
Macrophiothrix_microplax_isolate_F109875	KU895412.1	0.235712	0.21943	0.236147	0.236944	0.199701	0.227399	0.224478	0.222727	0.211041	0.191223	0.214297	0.247738	0.24698	0.252568	0.213354	0.011477	0.208783	0.240471	0.221293	0.251766	0.208442	0.211217	0.209415	0.175625	0.228844	0	0.246544	0.24443	0.241536	0.240475	0.204475	0.242074	0.172094	0.222416	0.233181	0.218788	0.227399	0.232912	0.209978	0.206672	0.231311	0.244711	0.218326	0.260737	0.251611	0.241298	0.234057	0.194596
Macrophiothrix_longipeda_isolate_REU3603	MF989412.1	0.236238	0.258678	0.253046	0.252405	0.241687	0.212593	0.265771	0.245337	0.241375	0.232115	0.231654	0.232089	0.235652	0.276101	0.271128	0.25264	0.224903	0.240471	0.255752	0.255752	0.246854	0.236828	0.246274	0.218414	0.23711	0.246544	0	0.246512	0.267882	0.256519	0.174127	0.2641	0.224351	0.262871	0.270286	0.245955	0.259109	0.227669	0.244233	0.248366	0.188754	0.260914	0.231736	0.248678	0.237958	0.236481	0.22678	0.210706
Ophiothrix_oerstedii_voucher_ACAP089	KC626258.1	0.236533	0.282738	0.262073	0.229464	0.227113	0.222159	0.24443	0.233838	0.219487	0.174682	0.212779	0.232402	0.250567	0.215687	0.261393	0.249044	0.241988	0.223373	0.25025	0.235298	0.228509	0.23442	0.230504	0.253598	0.225647	0.24443	0.246512	0	0.273615	0.279673	0.239895	0.254176	0.247475	0.178461	0.257711	0.240771	0.254703	0.262242	0.231269	0.227391	0.257864	0.215343	0.241386	0.235652	0.253841	0.249304	0.241381	0.249561
Ophiothrix_sp_USNM_1467141_voucher_USNM:1467141	MZ559919.1	0.236823	0.254286	0.210824	0.225866	0.233763	0.246391	0.239149	0.250346	0.245775	0.284032	0.230169	0.240249	0.058326	0.241536	0.261244	0.238829	0.241837	0.280093	0.240756	0.183264	0.252803	0.260501	0.224351	0.210308	0.247164	0.241536	0.267882	0.273615	0	0.257101	0.243047	0.182541	0.210054	-1	0.275757	0.272548	0.244263	0.248475	0.219329	0.247946	0.244275	0.251151	0.236434	0.272793	0.221764	0.234983	0.261576	0.250032
Ophiothrix_suensoni_isolate_UF11644	KU895446.1	0.237346	0.237082	0.230735	0.234459	0.255589	0.247901	0.223648	0.237947	0.218059	0.193972	0.243088	0.233814	0.260618	0.296894	0.217476	0.243159	0.233515	0.243207	0.247475	0.244626	0.253695	0.211475	0.209948	0.247169	0.270286	0.240475	0.256519	0.279673	0.257101	0	0.25013	0.264862	0.243785	0.238284	0.249977	0.213071	0.25495	0.246036	0.217126	0.265333	0.253849	0.246321	0.240575	0.247831	0.2467	0.238508	0.274484	0.250246
Macrophiothrix_longipeda_isolate_F193454	KU895408.1	0.237998	0.264456	0.227957	0.231994	0.199866	0.246111	0.253919	0.22628	0.239078	0.209213	0.216506	0.239392	0.242803	0.242444	0.247901	0.209394	0.219747	0.240489	0.250885	0.243785	0.22128	0.240771	0.225457	0.217399	0.224351	0.204475	0.174127	0.239895	0.243047	0.25013	0	0.259158	0.214048	0.264791	0.284797	0.225113	0.27432	0.21812	0.216415	0.207015	0.174919	0.252622	0.236911	0.24801	0.229599	0.261525	0.257711	0.217459
Ophiothrix_accedens_isolate_Oacc1012	KF663469.1	0.238715	0.249631	0.245841	0.232214	0.233932	0.279047	0.238995	0.268662	0.254137	-1	0.217767	0.237058	0.177256	0.235972	0.255594	0.246925	0.246885	0.275454	0.225232	0.022729	0.245549	0.250604	0.209674	0.238641	0.217357	0.242074	0.2641	0.254176	0.182541	0.264862	0.259158	0	0.241387	-1	0.268045	0.261622	0.250721	0.26634	0.207918	0.235577	0.26702	0.254137	0.231245	0.250996	0.24106	0.234587	0.233932	0.259743
Macrophiothrix_lineocaerulea_isolate_KGR28010	KU895429.1	0.238942	0.241943	0.225699	0.221302	0.211307	0.25289	0.198342	0.220407	0.205149	0.179677	0.203402	0.238313	0.240713	0.240921	0.215125	0.178502	0.216557	0.260405	0.211975	0.236258	0.222099	0.19166	0.202038	0.025061	0.251524	0.172094	0.224351	0.247475	0.210054	0.243785	0.214048	0.241387	0	0.216236	0.244858	0.204477	0.253534	0.211899	0.209447	0.20921	0.207782	0.233882	0.234311	0.245928	0.218006	0.215568	0.232023	0.157495
Ophiothrix_angulata_isolate_68_ECP	MH281619.1	0.239132	0.327458	0.245601	0.249951	0.2269	-1	0.324532	0.253121	0.266035	0.252996	-1	0.400301	0.262426	-1	-1	0.222416	0.235777	0.214265	0.273115	0.254823	0.225131	0.352927	-1	0.215721	-1	0.222416	0.262871	0.178461	-1	0.238284	0.264791	-1	0.216236	0	0.270096	0.237089	-1	0.240444	-1	0.233626	-1	0.256803	0.258648	0.184649	-1	0.239247	-1	0.230252
Ophiothrix_trilineata_isolate_REU0888	GU480577.1	0.239446	0.250755	0.277833	0.23677	0.221578	0.248043	0.206152	0.224071	0.219361	0.198709	0.240149	0.268498	0.259785	0.266545	0.237165	0.239742	0.223528	0.261403	0.24411	0.246056	0.240948	0.206356	0.261628	0.236137	0.261202	0.233181	0.270286	0.257711	0.275757	0.249977	0.284797	0.268045	0.244858	0.270096	0	0.236429	0.014269	0.262599	0.27091	0.254857	0.294533	0.277181	0.226679	0.237421	0.261873	0.264243	0.270442	0.288857
Ophiothela_venusta_isolate_7.4207	KU895426.1	0.240597	0.224939	0.220158	0.235246	0.219063	0.224482	0.239276	0.213775	0.209317	0.220292	0.225987	0.260543	0.259229	0.262417	0.027892	0.223841	0.219415	0.247787	0.241386	0.261383	0.224296	0.202847	0.223648	0.205865	0.260223	0.218788	0.245955	0.240771	0.272548	0.213071	0.225113	0.261622	0.204477	0.237089	0.236429	0	0.218807	0.23348	0.2319	0.21971	0.252323	0.242107	0.211011	0.226294	0.257753	0.167817	0.253691	0.213666
Ophiothrix_trilineata_voucher_AB42609737	OP898233.1	0.24062	0.2636	0.263425	0.227119	0.212618	0.214903	0.214987	0.222408	0.226141	0.284032	0.247718	0.262006	0.246391	0.251294	0.235795	0.238499	0.222408	0.273615	0.263413	0.235502	0.226283	0.22157	0.243824	0.246734	0.255212	0.227399	0.259109	0.254703	0.244263	0.25495	0.27432	0.250721	0.253534	-1	0.014269	0.218807	0	0.251611	0.252222	0.248836	0.289228	0.285497	0.20904	0.241162	0.249719	0.231395	0.249678	0.289972
Ophiothrix_vitrea_isolate_F166014	KU895433.1	0.241272	0.268047	0.228087	0.221281	0.225247	0.215643	0.23013	0.208186	0.218797	0.192183	0.199601	0.237566	0.220624	0.252485	0.243957	0.231935	0.221493	0.237464	0.249249	0.258382	0.2092	0.204379	0.200589	0.209692	0.245337	0.232912	0.227669	0.262242	0.248475	0.246036	0.21812	0.26634	0.211899	0.240444	0.262599	0.23348	0.251611	0	0.200802	0.222195	0.251041	0.247558	0.230445	0.254144	0.122028	0.233689	0.25025	0.218608
Ophiocnemis_marmorata_voucher_TOH_781	HM400510.1	0.24165	0.270679	0.213993	0.209201	0.223467	0.220915	0.215226	0.215046	0.206536	0.118261	0.189113	0.213695	0.22953	0.236904	0.233187	0.212119	0.211582	0.241774	0.211067	0.21316	0.240051	0.19584	0.024194	0.218292	0.220448	0.209978	0.244233	0.231269	0.219329	0.217126	0.216415	0.207918	0.209447	-1	0.27091	0.2319	0.252222	0.200802	0	0.201302	0.245769	0.219051	0.229122	0.246274	0.218774	0.218849	0.209463	0.244807
Macrophiothrix_megapoma_isolate_F193499	KU895410.1	0.242113	0.241296	0.233686	0.24635	0.198083	0.258081	0.22879	0.22358	0.205487	0.183582	0.228834	0.220442	0.225626	0.221764	0.236434	0.210686	0.200259	0.238979	0.177445	0.234348	0.19717	0.196806	0.209178	0.203605	0.22353	0.206672	0.248366	0.227391	0.247946	0.265333	0.207015	0.235577	0.20921	0.233626	0.254857	0.21971	0.248836	0.222195	0.201302	0	0.256678	0.230453	0.233482	0.23391	0.211837	0.233912	0.214817	0.211422
Macrophiothrix_koehleri_isolate_1	AH013201.2	0.242136	0.259883	0.248569	0.262233	0.237572	0.26696	0.253535	0.242441	0.236335	0.100441	0.242106	0.252553	0.262233	0.240605	0.263586	0.237614	0.223793	0.277621	0.259616	0.273493	0.267435	0.245653	0.239222	0.20347	0.237869	0.231311	0.188754	0.257864	0.244275	0.253849	0.174919	0.26702	0.207782	-1	0.294533	0.252323	0.289228	0.251041	0.245769	0.256678	0	0.278328	0.255045	0.266334	0.253203	0.258334	0.228569	0.209063
Ophiothrix_exigua_isolate_F173951	KU895438.1	0.242246	0.25398	0.24781	0.242039	0.236306	0.246054	0.25169	0.237457	0.223777	0.215444	0.228355	0.257355	0.238373	0.25495	0.240936	0.250664	0.258259	0.255429	0.224351	0.246562	0.255782	0.224627	0.220751	0.231357	0.258567	0.244711	0.260914	0.215343	0.251151	0.246321	0.252622	0.254137	0.233882	0.256803	0.277181	0.242107	0.285497	0.247558	0.219051	0.230453	0.278328	0	0.255884	0.251061	0.227371	0.246681	0.255322	0.241833
Ophiothrix_lepidus_isolate_IE.2007.39	KU895442.1	0.242315	0.23327	0.249089	0.242243	0.230051	0.228082	0.247787	0.224798	0.220267	0.226544	0.231087	0.243944	0.239877	0.254629	0.208538	0.224352	0.236595	0.222008	0.242291	0.241411	0.242107	0.229923	0.227827	0.235519	0.217146	0.218326	0.231736	0.241386	0.236434	0.240575	0.236911	0.231245	0.234311	0.258648	0.226679	0.211011	0.20904	0.230445	0.229122	0.233482	0.255045	0.255884	0	0.218148	0.241536	0.225199	0.223098	0.252956
Ophiothrix_angulata_voucher_UF11852	ON245095.1	0.24411	0.255869	0.26981	0.281602	0.240489	0.297709	0.25169	0.229355	0.236876	0.252043	0.236521	0.234377	0.258433	0.271266	0.252672	0.263248	0.219217	0.082018	0.243198	0.249813	0.222008	0.217883	0.254912	0.23717	0.203751	0.260737	0.248678	0.235652	0.272793	0.247831	0.24801	0.250996	0.245928	0.184649	0.237421	0.226294	0.241162	0.254144	0.246274	0.23391	0.266334	0.251061	0.218148	0	0.263624	0.238352	0.235736	0.232197
Ophiothrix_sp_MoV_5502_voucher_TOH_804	HM400523.1	0.24425	0.287585	0.241837	0.241536	0.215858	0.246974	0.20613	0.221055	0.224482	0.273555	0.21482	0.231344	0.239769	0.229599	0.257427	0.249464	0.242444	0.241179	0.226017	0.241247	0.218664	0.234279	0.213775	0.216211	0.218949	0.251611	0.237958	0.253841	0.221764	0.2467	0.229599	0.24106	0.218006	-1	0.261873	0.257753	0.249719	0.122028	0.218774	0.211837	0.253203	0.227371	0.241536	0.263624	0	0.228479	0.238352	0.224904
Ophiothela_mirabilis_isolate_Reggae_Beach	MN961481.1	0.244443	0.295407	0.238145	0.23506	0.219147	0.235211	0.269118	0.23664	0.235238	0.257099	0.233346	0.277617	0.239258	0.256244	0.173098	0.249482	0.233689	0.244415	0.258238	0.254592	0.23853	0.23078	0.218215	0.225877	0.241983	0.241298	0.236481	0.249304	0.234983	0.238508	0.261525	0.234587	0.215568	0.239247	0.264243	0.167817	0.231395	0.233689	0.218849	0.233912	0.258334	0.246681	0.225199	0.238352	0.228479	0	0.222386	0.226218
Macrophiothrix_martensi_voucher_TOH_733	HM400483.1	0.246266	0.244174	0.229638	0.253046	0.22879	0.254666	0.284743	0.219943	0.247516	0.183307	0.228834	0.262692	0.261576	0.246266	0.264943	0.251204	0.193191	0.25869	0.255346	0.245621	0.255538	0.264327	0.219141	0.232312	0.223636	0.234057	0.22678	0.241381	0.261576	0.274484	0.257711	0.233932	0.232023	-1	0.270442	0.253691	0.249678	0.25025	0.209463	0.214817	0.228569	0.255322	0.223098	0.235736	0.238352	0.222386	0	0.214556
Macrophiothrix_melanosticta_isolate_KGR29374	KU895431.1	0.246293	0.236452	0.232716	0.254358	0.217542	0.251048	0.222986	0.210207	0.207083	0.197786	0.232201	0.226787	0.244478	0.243344	0.225178	0.197573	0.218975	0.241397	0.219408	0.259402	0.211424	0.206895	0.231163	0.148767	0.218148	0.194596	0.210706	0.249561	0.250032	0.250246	0.217459	0.259743	0.157495	0.230252	0.288857	0.213666	0.289972	0.218608	0.244807	0.211422	0.209063	0.241833	0.252956	0.232197	0.224904	0.226218	0.214556	0
Ophiothrix_oliveri_isolate_MK1a	KU895416.1	0.246836	0.297507	0.268407	0.253357	0.232361	0.259586	0.221737	0.214255	0.239639	0.231919	0.214297	0.230789	0.250779	0.24095	0.239126	0.238534	0.227371	0.249249	0.248055	0.255502	0.239387	0.203091	0.235298	0.229496	0.239895	0.233655	0.221737	0.264078	0.249096	0.265728	0.226281	0.251356	0.235092	0.260309	0.247554	0.237536	0.235851	0.214228	0.2319	0.228775	0.243661	0.257746	0.232455	0.235709	0.225592	0.234804	0.257584	0.26229
Ophiothrix_purpurea_voucher_AB42609483	OP898231.1	0.247122	0.257335	0.241643	0.275602	0.242251	0.235547	0.252714	0.253238	0.275244	0.101438	0.239945	0.24005	0.243155	0.249263	0.270235	0.27312	0.231977	0.258639	0.257319	0.25046	0.249263	0.256882	0.282817	0.219626	0.254358	0.26874	0.245802	0.285719	0.230548	0.264379	0.229981	0.245521	0.230264	-1	0.299308	0.268396	0.284139	0.233502	0.274826	0.265249	0.251157	0.263861	0.277103	0.250696	0.245294	0.238271	0.240278	0.248372
Ophiothrix_oerstedii_isolate_UF10231	KU895445.1	0.2474	0.291039	0.255306	0.23252	0.230323	0.218205	0.249044	0.233116	0.231792	0.196307	0.208538	0.229612	0.242944	0.207508	0.250977	0.243443	0.233086	0.223648	0.241983	0.247596	0.224733	0.236828	0.217883	0.233254	0.218414	0.24514	0.246819	0.013878	0.24305	0.239452	0.245137	0.23385	0.236483	0.192414	0.259458	0.23595	0.227524	0.235718	0.219329	0.209668	0.244275	0.225818	0.238999	0.240171	0.243653	0.239057	0.232397	0.231104
Macrophiothrix_caenosa_voucher_TOH_819	HM400529.1	0.247513	0.286133	0.245695	0.258359	0.198731	0.250375	0.253108	0.236434	0.247199	0.183307	0.223599	0.250624	0.247199	0.244429	0.245669	0.22897	0.220953	0.250928	0.271509	0.250949	0.213795	0.251795	0.234358	0.213299	0.223929	0.226306	0.176842	0.245893	0.253683	0.245088	0.006194	0.256699	0.210982	-1	0.282204	0.232525	0.27204	0.235599	0.225509	0.208398	0.181638	0.247199	0.246886	0.246732	0.23348	0.257166	0.258494	0.232405
Ophiothrix_deceptor_isolate_F93774	KU895435.1	0.248336	0.259423	0.234124	0.239708	0.224873	0.279187	0.249873	0.239569	0.232133	0.24035	0.250314	0.247936	0.250854	0.240921	0.26827	0.263612	0.227316	0.235005	0.247745	0.240692	0.25458	0.214556	0.260892	0.229134	0.239547	0.265636	0.246854	0.256191	0.233189	0.239858	0.248871	0.24311	0.237034	0.265752	0.294448	0.240839	0.29948	0.245785	0.244826	0.252436	0.238468	0.255777	0.261906	0.234128	0.239696	0.216213	0.233548	0.243794
Macrophiothrix_sp_Bio046	MF989431.1	0.248699	0.269446	0.287831	0.24706	0.249244	0.271598	0.252299	0.233798	0.247758	0.261978	0.234479	0.253323	0.283894	0.200851	0.233113	0.252637	0.272528	0.254578	0.246772	0.266772	0.234707	0.24936	0.242183	0.245147	0.203195	0.245495	0.250292	0.250554	0.282509	0.285873	0.260235	0.279939	0.24706	0.298121	0.246445	0.244503	0.256445	0.255832	0.237251	0.250554	0.241977	0.229428	0.249961	0.25515	0.260501	0.271045	0.19853	0.253128
Macrophiothrix_longipeda_isolate_1	AH013203.2	0.248991	0.257159	0.246577	0.238352	0.208424	0.222279	0.247739	0.231356	0.242288	0.273555	0.222285	0.22348	0.262576	0.239871	0.245337	0.238093	0.214034	0.254271	0.266334	0.243203	0.243501	0.23379	0.216014	0.197513	0.230878	0.227669	0.048525	0.232836	0.276416	0.243207	0.151026	0.245372	0.199292	-1	0.273653	0.235005	0.263263	0.213516	0.222609	0.231163	0.176937	0.26274	0.235298	0.253841	0.211471	0.241364	0.225461	0.2102
Ophiothela_mirabilis_isolate_TANIA610_MP	MN708262.1	0.249045	0.298672	0.233517	0.23252	0.219676	0.23702	0.267618	0.235574	0.223476	0.241954	0.224047	0.277617	0.242384	0.251611	0.179014	0.242453	0.23341	0.233838	0.258238	0.252956	0.248253	0.226574	0.2138	0.226455	0.241679	0.238242	0.241364	0.247164	0.237358	0.243363	0.260573	0.237298	0.217376	0.235777	0.259967	0.171723	0.229038	0.237502	0.214265	0.222906	0.260873	0.243221	0.234711	0.238352	0.232904	0.013218	0.215871	0.231717
Ophiothela_vincula_isolate_KGR28232	KU895424.1	0.249045	0.285383	0.232278	0.233049	0.213071	0.232823	0.257911	0.234595	0.222038	0.243232	0.224047	0.273382	0.242105	0.251611	0.172902	0.24513	0.234107	0.238352	0.247164	0.251964	0.240858	0.2242	0.217947	0.227178	0.235298	0.240909	0.231935	0.249619	0.237358	0.239877	0.252698	0.234916	0.218074	0.227296	0.262432	0.168762	0.227524	0.239728	0.21857	0.220077	0.258001	0.246435	0.233747	0.23865	0.226692	0.01321	0.2138	0.225436
Ophiothrix_angulata_voucher_UF7634	MT338321.1	0.249304	0.257265	0.255106	0.26853	0.231826	0.258299	0.288321	0.25989	0.267356	0.225811	0.22678	0.275961	0.278215	0.279068	0.242796	0.243508	0.243515	0.261403	0.305195	0.264752	0.225874	0.279673	0.268391	0.247787	0.263864	0.234712	0.256286	0.235359	0.296649	0.276711	0.235944	0.281749	0.263923	0.176981	0.239247	0.232111	0.233113	0.237124	0.270408	0.254464	0.27409	0.241073	0.238352	0.25025	0.26725	0.258107	0.308279	0.276774
Ophiothela_danae_isolate_J24839	KU895425.1	0.250001	0.276632	0.228664	0.231822	0.215648	0.235795	0.251449	0.238792	0.218177	0.241318	0.231087	0.273695	0.239788	0.251929	0.167419	0.240631	0.230948	0.239871	0.254241	0.253509	0.241199	0.228959	0.214062	0.223827	0.235593	0.236443	0.234057	0.245337	0.228758	0.237554	0.25507	0.236965	0.21772	0.242166	0.249047	0.165531	0.225178	0.243298	0.216691	0.223656	0.255479	0.23812	0.234319	0.231736	0.224357	0.018941	0.218215	0.226213
Ophiopteron_elegans_isolate_F165956	KU895422.1	0.250534	0.258716	0.232277	0.244721	0.245967	0.267115	0.250187	0.226306	0.23568	0.206021	0.233428	0.236281	0.223032	0.233476	0.222033	0.222127	0.222986	0.236238	0.230411	0.220949	0.22931	0.238352	0.200922	0.224435	0.215303	0.212527	0.276059	0.216352	0.250032	0.229738	0.235652	0.214581	0.226422	0.22945	0.263425	0.227808	0.263425	0.227354	0.197006	0.219675	0.251604	0.2069	0.223728	0.234777	0.228082	0.240554	0.235359	0.245772
Macrophiothrix_belli	AH013198.2	0.250678	0.228902	0.239436	0.224508	0.206315	0.269848	0.216752	0.217915	0.216128	-1	0.19329	0.266166	0.24718	0.243656	0.225956	0.155372	0.231667	0.270171	0.229734	0.239436	0.205171	0.23452	0.227757	0.199799	0.235901	0.139979	0.259756	0.267917	0.226924	0.271077	0.229471	0.236986	0.19217	-1	0.260076	0.226278	0.257656	0.24936	0.222968	0.239782	0.217462	0.228178	0.214905	0.258913	0.246821	0.239782	0.220321	0.213077
Ophiothrix_angulata_isolate_TOH17	KU895443.1	0.251317	0.247843	0.229764	0.242033	0.251964	0.244263	0.275633	0.232158	0.235146	0.235878	0.244071	0.246636	0.260913	0.250411	0.217476	0.227962	0.238792	0.238055	0.282288	0.246321	0.228309	0.257711	0.235005	0.211511	0.245359	0.222878	0.256933	0.255538	0.249779	0.234585	0.241832	0.251161	0.221468	0.046934	0.255819	0.219869	0.252568	0.227292	0.231303	0.22303	0.265789	0.244892	0.235622	0.235068	0.213118	0.240931	0.250567	0.230407
Macrophiothrix_leucosticha	AH013202.2	0.252143	0.270427	0.248994	0.263491	0.205741	0.247224	0.274754	0.252609	0.274282	-1	0.229757	0.262471	0.253626	0.250678	0.259033	0.222292	0.247902	0.265523	0.275465	0.255382	0.22292	0.25912	0.242947	0.209274	0.2266	0.209856	0.159711	0.256421	0.243656	0.268631	0.14031	0.255382	0.208695	-1	0.242843	0.256893	0.246903	0.237328	0.241309	0.222099	0.182563	0.275279	0.251864	0.241333	0.252512	0.257656	0.251494	0.235361
Ophiothrix_ciliaris_isolate_F193452	KU895439.1	0.252445	0.253299	0.240915	0.238015	0.23355	0.228758	0.254144	0.23771	0.221636	0.196909	0.230885	0.272447	0.227479	0.246734	0.234983	0.235305	0.227838	0.239573	0.26107	0.233021	0.230843	0.239895	0.236533	0.208032	0.260892	0.227254	0.264078	0.219141	0.237314	0.255488	0.244325	0.240722	0.205757	0.235365	0.241553	0.233646	0.215903	0.218886	0.229122	0.23275	0.264763	0.215074	0.223853	0.241386	0.230164	0.233735	0.235359	0.22013
Macrophiothrix_rhabdota	AH013209.2	0.253203	0.25206	0.238168	0.231597	0.200963	0.218897	0.2335	0.221536	0.208791	0.154907	0.225095	0.234916	0.240302	0.238503	0.216494	0.217023	0.23246	0.270339	0.227884	0.22616	0.205251	0.193506	0.213057	0.181058	0.224771	0.202173	0.227884	0.266791	0.240302	0.254824	0.197173	0.246608	0.181693	-1	0.28014	0.21936	0.246138	0.199425	0.211315	0.173065	0.245773	0.237655	0.228539	0.237564	0.225048	0.240302	0.248143	0.198711
Macrophiothrix_variabilis_voucher_TOH_829	HM400533.1	0.254024	0.250991	0.233781	0.210884	0.203629	0.237146	0.232925	0.2289	0.215073	0.252819	0.210993	0.246091	0.259118	0.237797	0.235339	0.220657	0.257234	0.242183	0.258249	0.246832	0.012605	0.213821	0.255681	0.222118	0.242129	0.216418	0.260024	0.245859	0.250271	0.26029	0.225768	0.250096	0.232975	-1	0.243402	0.233484	0.220657	0.209587	0.251222	0.208816	0.278208	0.243361	0.249947	0.226028	0.211144	0.228324	0.26946	0.222118
Ophiogymna_elegans_isolate_UF2496	KU895417.1	0.254266	0.256746	0.251481	0.251453	0.235853	0.269763	0.238055	0.229471	0.213721	0.204473	0.23078	0.240202	0.235287	0.268958	0.263088	0.227384	0.246394	0.235068	0.225457	0.228568	0.274659	0.217883	0.210703	0.235519	0.242898	0.222549	0.245315	0.236583	0.224482	0.23036	0.230528	0.239318	0.240324	0.264314	0.24425	0.245016	0.239126	0.250878	0.204165	0.23935	0.231597	0.242246	0.223711	0.238979	0.254529	0.244273	0.232601	0.247272
Ophiothrix_crassispina_isolate_F165984	KU895441.1	0.255804	0.232318	0.23769	0.255028	0.231607	0.246832	0.228063	0.191136	0.20402	0.194842	0.231117	0.221616	0.236637	0.239629	0.264959	0.220213	0.223625	0.234529	0.213384	0.256016	0.233776	0.190564	0.232962	0.200963	0.234761	0.217523	0.237605	0.228643	0.247152	0.236095	0.228953	0.281113	0.207693	0.267051	0.265624	0.232168	0.257234	0.231173	0.236766	0.213163	0.238372	0.235904	0.22762	0.240115	0.229771	0.255648	0.246953	0.207346
Ophiothrix_fragilis_isolate_F92218	KU895448.1	0.256135	0.231643	0.251108	0.258152	0.229659	0.229881	0.234555	0.248487	0.241424	0.211356	0.195046	0.199184	0.241134	0.269419	0.244263	0.238363	0.224862	0.218414	0.219595	0.254598	0.254302	0.218346	0.250567	0.240943	0.246544	0.237379	0.230594	0.271206	0.234629	0.234348	0.248829	0.232957	0.245998	0.284483	0.254538	0.249092	0.250032	0.223722	0.243545	0.234673	0.266824	0.257602	0.252844	0.236291	0.243645	0.244839	0.274484	0.250072
Ophiogymna_pellicula_isolate_F165966	KU895420.1	0.257206	0.287777	0.251922	0.249407	0.239083	0.270107	0.248991	0.168275	0.237239	0.221431	0.223162	0.232796	0.266027	0.254308	0.269185	0.253891	0.221657	0.245029	0.260223	0.259494	0.244421	0.234057	0.222825	0.237405	0.252959	0.249578	0.25264	0.215607	0.287733	0.254956	0.251042	0.297773	0.232506	0.256511	0.234753	0.252808	0.238829	0.227957	0.218774	0.23382	0.260895	0.229601	0.248243	0.230878	0.231111	0.253384	0.220211	0.238257
Ophiothrix_caespitosa_isolate_02W6S	KU895428.1	0.257762	0.273968	0.253467	0.255613	0.226642	0.222302	0.282353	0.251886	0.242388	0.231919	0.227459	0.251693	0.270603	0.264073	0.260605	0.263997	0.244186	0.258759	0.255853	0.257383	0.254994	0.250187	0.218875	0.246839	0.234777	0.265007	0.255642	0.238979	0.25893	0.26254	0.266583	0.24448	0.246254	0.2073	0.300788	0.243488	0.273342	0.238405	0.221935	0.228693	0.267996	0.259402	0.24148	0.243796	0.273862	0.240565	0.26543	0.265222
Ophiothrix_foveolata_voucher_AB42609502	OP898225.1	0.25822	0.277596	0.253837	0.266909	0.208424	0.240129	0.237384	0.236441	0.220462	0.160297	0.242006	0.221521	0.257306	0.268742	0.251931	0.248526	0.236454	0.270519	0.234114	0.254774	0.25822	0.236199	0.216967	0.218904	0.245422	0.237055	0.238575	0.227501	0.252012	0.257434	0.228915	0.250576	0.217071	-1	0.27555	0.242921	0.249429	0.228915	0.213115	0.204526	0.242619	0.204337	0.213404	0.278924	0.233718	0.215739	0.22834	0.218597
Ophiothrix_purpurea_isolate_Bio043	MF989432.1	0.258456	0.264093	0.245147	0.277277	0.242594	0.263653	0.238805	0.240683	0.254811	0.199007	0.257098	0.243254	0.253463	0.243206	0.271266	0.259004	0.233721	0.240683	0.236909	0.268361	0.25989	0.239428	0.302631	0.206257	0.259175	0.263204	0.237836	0.261445	0.24483	0.274949	0.241014	0.278773	0.217264	0.242594	0.277656	0.265485	0.302226	0.255832	0.300623	0.268361	0.249782	0.261113	0.2906	0.241328	0.273021	0.241634	0.24669	0.238771
Ophiothrix_trilineata	AH013212.2	0.260737	0.28372	0.268653	0.241983	0.246854	0.22353	0.2432	0.230878	0.208945	0.366791	0.243412	0.255785	0.239848	0.258567	0.228675	0.237718	0.242288	0.262292	0.267711	0.240171	0.236533	0.211563	0.228421	0.240452	0.227137	0.228675	0.272545	0.25892	0.237718	0.27635	0.259704	0.238812	0.260223	-1	0.11098	0.232601	0.10847	0.229923	0.237212	0.24443	0.285083	0.245928	0.220751	0.256007	0.237759	0.229072	0.251758	0.270855
Ophiothrix_proteus_isolate_F109838	KU895440.1	0.262155	0.269282	0.249065	0.238685	0.243221	0.225453	0.254464	0.225183	0.238067	0.215401	0.220938	0.253577	0.216357	0.229775	0.240637	0.222701	0.243501	0.25264	0.20389	0.232644	0.242664	0.218414	0.224077	0.221438	0.237718	0.217217	0.268653	0.232023	0.216163	0.247844	0.262386	0.235246	0.228161	0.236606	0.227083	0.253462	0.232249	0.239067	0.221759	0.227034	0.266616	0.248827	0.233782	0.217618	0.230447	0.256911	0.230104	0.251857
Ophiogymna_pulchella_isolate_F146306	KU895419.1	0.264947	0.263371	0.247396	0.254346	0.22628	0.231875	0.247435	0.14708	0.233177	0.225523	0.252626	0.264824	0.268475	0.263249	0.230731	0.269754	0.237008	0.240471	0.276059	0.257017	0.240075	0.253691	0.255429	0.230977	0.264752	0.264325	0.258567	0.248729	0.271147	0.235982	0.246821	0.277761	0.229896	0.239987	0.255072	0.224346	0.241235	0.219118	0.256837	0.238395	0.252561	0.239248	0.23325	0.220211	0.245445	0.225792	0.248366	0.217304
Ophiothela_tigris_isolate_UF7611	KU895427.1	0.265306	0.254775	0.255557	0.251016	0.266501	0.275541	0.234842	0.239069	0.232619	0.233344	0.268829	0.25925	0.24926	0.267457	0.24425	0.258386	0.243637	0.258567	0.234128	0.253738	0.244337	0.231736	0.241988	0.243386	0.264262	0.251023	0.257383	0.24661	0.266773	0.246307	0.254754	0.261244	0.243217	0.255591	0.25667	0.220405	0.230164	0.250651	0.230413	0.24197	0.28621	0.263772	0.252405	0.244721	0.239155	0.234133	0.270397	0.239739
Ophiothrix_exigua_voucher_DL10	OR782215.1	0.266543	0.252688	0.254213	0.272474	0.250471	0.245268	0.262014	0.26353	0.254069	0.231154	0.262715	0.264087	0.253854	0.267973	0.243212	0.249764	0.253239	0.285574	0.249412	0.239212	0.226215	0.239516	0.21318	0.229168	0.280435	0.23988	0.246712	0.282205	0.277501	0.278045	0.25288	0.23265	0.240572	0.402175	0.278453	0.238175	0.264801	0.254573	0.222289	0.203549	0.241971	0.255536	0.260688	0.281847	0.259346	0.253239	0.225483	0.226215
Macrophiothrix_propinqua_isolate_REU496	MF989429.1	0.267149	0.269203	0.276716	0.276716	0.229118	0.235587	0.251428	0.246166	0.244911	0.202496	0.219415	0.289566	0.276351	0.26866	0.284183	0.228432	0.262725	0.267014	0.27866	0.275987	0.244892	0.250211	0.264567	0.253936	0.243006	0.23084	0.245202	0.241215	0.294469	0.284277	0.251751	0.287983	0.261535	0.281603	0.254263	0.264935	0.24593	0.235989	0.261552	0.257857	0.282152	0.270425	0.241215	0.282395	0.274641	0.270535	0.266646	0.258849
Ophiothrix_ciliaris_voucher_TOH_814	HM400527.1	0.272991	0.271927	0.254529	0.260427	0.242143	0.228758	0.267882	0.232051	0.226692	0.220277	0.234431	0.294679	0.26225	0.238499	0.246054	0.235211	0.234919	0.253841	0.283544	0.233551	0.213354	0.250455	0.23865	0.206307	0.256728	0.222136	0.286519	0.242394	0.243653	0.276546	0.252803	0.240049	0.209058	-1	0.243997	0.24425	0.218469	0.254629	0.242594	0.251852	0.261897	0.228201	0.226416	0.259175	0.246083	0.243653	0.255106	0.229881
Ophiactis_perplexa_isolate_OFL4a	KU895159.1	0.275657	0.29507	0.30351	0.267405	0.267947	0.275187	0.261738	0.269228	0.260389	0.256383	0.263541	0.266565	0.270342	0.260578	0.27526	0.251582	0.267958	0.278989	0.242594	0.276664	0.274659	0.281148	0.254888	0.285427	0.261403	0.246868	0.255864	0.264415	0.275897	0.286763	0.271674	0.263531	0.278956	0.300377	0.266928	0.283703	0.271394	0.273116	0.248323	0.272405	0.26257	0.273481	0.257461	0.295719	0.249096	0.283593	0.251844	0.28829
Macrophiothrix_sp_NBE3334	MF989406.1	0.275774	0.259593	0.26849	0.28118	0.248973	0.295993	0.279993	0.25515	0.241959	0.210461	0.238713	0.253791	0.237264	0.292758	0.253805	0.253657	0.278799	0.239428	0.233113	0.249897	0.251215	0.233417	0.282265	0.261978	0.259541	0.255606	0.304946	0.246445	0.258872	0.274492	0.275774	0.281165	0.26777	0.281603	0.278417	0.24452	0.285784	0.26391	0.288724	0.260044	0.30576	0.230719	0.236909	0.241959	0.281015	0.258659	0.258824	0.266698
Ophiopteron_elegans_voucher_TOH_825	HM400530.1	0.275982	0.274915	0.23326	0.272147	0.266882	0.252392	0.247682	0.252874	0.254514	0.212528	0.242756	0.252795	0.244158	0.224779	0.231193	0.227068	0.246953	0.256445	0.261181	0.224215	0.234529	0.255571	0.19845	0.206596	0.211549	0.215799	0.267711	0.2335	0.23917	0.24353	0.231983	0.224028	0.217319	-1	0.283104	0.24073	0.257525	0.253292	0.199811	0.232074	0.246352	0.223776	0.245107	0.262964	0.225917	0.234829	0.235584	0.263046
Ophiothrix_spiculata_isolate_OpG_095	MK531509.1	0.278298	0.243115	0.248484	0.252965	0.249674	0.284032	0.28712	0.260576	0.275603	0.259835	0.190971	0.188554	0.256912	0.295423	0.212528	0.236804	0.219395	0.230135	0.246818	0.250129	0.252875	0.220442	0.190971	0.243097	0.366791	0.236804	0.258794	0.173265	0.228655	0.227811	0.252965	-1	0.231159	0.171759	0.262346	0.229976	0.228655	0.237722	0.190971	0.26251	0.284032	0.238991	0.249409	0.230135	0.284032	0.226274	0.190971	0.244011
Ophiothrix_sp_MoV_5727_voucher_TOH_736	HM400485.1	0.279879	0.272818	0.259385	0.243661	0.221709	0.221709	0.248099	0.224346	0.233039	0.220277	0.223751	0.264785	0.227131	0.223636	0.236094	0.221437	0.253849	0.261842	0.22676	0.233914	0.228421	0.215336	0.220044	0.230929	0.234796	0.217822	0.261393	0.244027	0.212123	0.24763	0.270912	0.233774	0.236388	-1	0.247631	0.247008	0.232749	0.259902	0.219607	0.234501	0.259385	0.27838	0.2199	0.250966	0.228539	0.245799	0.226032	0.245799
Ophiothrix_sp_III_ST-2016_isolate_DEM91_29	KX578016.1	0.281948	0.307328	0.2954	0.282556	0.223263	0.246607	0.243293	0.213625	0.236264	0.100441	0.214656	0.204179	0.318819	0.276319	0.23816	0.265713	0.268081	0.263584	0.23816	0.254752	0.225848	0.209642	0.210649	0.241425	0.24565	0.251515	0.232998	0.272919	0.319494	0.301862	0.270604	0.278065	0.250799	-1	0.281374	0.231662	0.280802	0.246607	0.214249	0.201809	0.259657	0.281418	0.264644	0.265406	0.256091	0.225415	0.243549	0.240961
Macrophiothrix_sp_HZS-2016_voucher_CHOM1	KU379697.1	0.282911	0.285671	0.27341	0.308914	0.213026	0.278392	0.241226	0.25152	0.253863	-1	0.248527	0.235238	0.2852	0.242594	0.260606	0.288877	0.238487	0.282425	0.26585	0.273947	0.246304	0.257001	0.272867	0.261012	0.259396	0.263477	0.300102	0.24168	0.3074	0.265149	0.239623	0.278215	0.261419	-1	0.268664	0.257559	0.261205	0.258762	0.274716	0.233735	0.250446	0.265506	0.240358	0.277402	0.274378	0.253863	0.251134	0.260421
Macrophiothrix_sp_NBE893	MF989407.1	0.283904	0.279577	0.288205	0.291762	0.257421	0.302494	0.29536	0.269943	0.256394	0.242594	0.24173	0.270265	0.25147	0.300377	0.260016	0.273276	0.294203	0.254472	0.245794	0.264423	0.266555	0.24547	0.29197	0.272257	0.266755	0.275246	0.32425	0.258803	0.258872	0.285075	0.289397	0.284335	0.278092	0.33534	0.293793	0.261445	0.292208	0.279611	0.295226	0.2757	0.313525	0.242594	0.255715	0.261627	0.285251	0.275774	0.261924	0.274658
Macrophiothrix_propinqua_isolate_UF6556	KU594366.1	0.284076	0.27848	0.287888	0.290191	0.229551	0.254301	0.26357	0.256737	0.256947	0.213662	0.230444	0.284199	0.284446	0.283179	0.287732	0.235249	0.272825	0.277987	0.281444	0.274988	0.253119	0.253536	0.276228	0.266828	0.257082	0.237686	0.257155	0.249408	0.303277	0.2925	0.253536	0.291054	0.268709	0.311519	0.263408	0.271299	0.262029	0.255079	0.273182	0.256169	0.279615	0.28369	0.253769	0.295931	0.293322	0.285209	0.26919	0.263729
Ophiothrix_spiculata_isolate_OpG_207	MK531474.1	0.286385	0.265204	0.254656	0.251837	0.242292	0.220277	0.29492	0.2595	0.267334	0.252629	0.264005	0.198551	0.253777	0.228655	0.154907	0.229649	0.211237	0.230135	0.254251	0.256627	0.239251	0.235155	0.264005	0.240332	0.443137	0.229649	0.258794	0.18008	0.295423	0.221581	0.247513	-1	0.233189	0.163726	0.262346	0.221581	0.295423	0.228403	0.264005	0.261388	0.220277	0.230218	0.255527	0.244687	0.220277	0.226274	0.264005	0.234719
Ophiothrix_fragilis_isolate_Gal1	EU583122.1	0.299444	0.290713	0.29716	0.293455	0.298003	0.274057	0.265294	0.272581	0.265117	0.250896	0.241439	0.248473	0.304183	0.311449	0.245812	0.265117	0.266362	0.266362	0.280306	0.284797	0.251822	0.247019	0.271342	0.264704	0.299058	0.268197	0.288867	0.314431	0.307917	0.252592	0.263883	0.294848	0.269603	0.428246	0.30139	0.252206	0.298453	0.260841	0.265136	0.296307	0.265117	0.297526	0.286161	0.285705	0.290959	0.288409	0.31591	0.257027
Ophiactis_savignyi	NC_065087.1_COX1	0.317936	0.277527	0.286478	0.284273	0.277546	0.283269	0.255964	0.274484	0.248235	0.234338	0.248682	0.246848	0.256726	0.286245	0.290007	0.26268	0.282021	0.279395	0.238388	0.281628	0.262078	0.253278	0.226985	0.273311	0.267834	0.25762	0.256609	0.283804	0.260756	0.277381	0.274828	0.240364	0.281686	0.280781	0.285908	0.284739	0.281013	0.278068	0.225788	0.257911	0.268468	0.278399	0.272393	0.266592	0.289593	0.291201	0.264262	0.280971
[truncated: 44 more columns]
