# Supplementary material for: Morphological Characterization and Complete Mitochondrial Genome of a New Epizoic Hexamerous Brittle Star Gymnolophus sexradia sp. Nov
Source: Ecol Evol. 2026 Jul 28;16(8):e73841. doi: 10.1002/ece3.73841 (PMC13416197; doi:10.1002/ece3.73841)
Supplement: Supplementary file 8 — Table S4: Micro‐CT data of the ossicles of Gymnolophus sexradia sp. nov. [file ECE3-16-e73841-s008.xlsx]

## Sheet: ossicle_CT
Segment	Voxel count (LM)	Minimum	Maximum	Mean	Standard deviation	Percentile 5	Percentile 95	Median	Volume mm3	rho	Type
AOP1a	4836	2200	4386	3230.32	542.434	2338	4152	3236	0.205697	1.47057	Adoral shield
AOP1b	3978	2200	4552	3480.36	531.855	2451	4255	3568	0.168412	1.51443	Adoral shield
AOP2a	2944	2101	4449	3405.7	582.977	2327	4178	3511	0.124575	1.50133	Adoral shield
AOP2b	4521	2100	4558	3420.54	600.316	2305	4296	3527	0.191363	1.50394	Adoral shield
AOP3a	4070	2100	4508	3363.92	565.122	2274	4102	3500	0.173014	1.49401	Adoral shield
AOP3ab	1493	1984	3798	2924.47	430.951	2182	3551	2971	0.0629088	1.41693	Adoral shield
AOP3b	3653	2101	4172	3143.88	498.08	2259	3852	3222	0.154874	1.45541	Adoral shield
AOP4a	3779	2101	4629	3401.46	597.982	2309	4255	3512	0.160066	1.50059	Adoral shield
AOP4b	5767	2100	4798	3463.8	707.463	2252	4465	3563	0.245455	1.51152	Adoral shield
AOP5a	3960	2101	4157	3255.43	516.495	2305	3915	3346	0.167958	1.47498	Adoral shield
AOP5b	5498	2100	4604	3494.14	588.164	2423	4392	3502	0.233301	1.51685	Adoral shield
AOP6a	4914	2203	4302	3326.72	527.923	2381	4092	3401	0.209143	1.48748	Adoral shield
AOP6b	5778	2200	4465	3270.49	543.243	2337	4101	3322	0.246191	1.47762	Adoral shield
OS1	11964	2200	4473	3336.53	456.462	2423	3967	3438	0.510487	1.4892	Oral shield
OS2	11649	2100	4372	3348.88	473.551	2377	3918	3456	0.49627	1.49137	Oral shield
madreporite	9815	2100	5062	3539.67	679.418	2298	4601	3621	0.417898	1.52483	Oral shield
OS4	10904	2100	5219	3689.43	702.943	2398	4735	3734	0.464945	1.5511	Oral shield
OS5	1381	2100	4035	3147.51	531.6	2229	3864	3216	0.0577235	1.45605	Oral shield
OS5b	5123	2100	4388	3433.05	541.373	2348	4083	3579	0.217633	1.50613	Oral shield
OS6	13680	2200	4999	3414.94	559.142	2399	4292	3499	0.584142	1.50295	Oral shield
VAP1_1	6636	2200	4407	3226.84	561.461	2309	4100	3271	0.282813	1.46996	First ventral arm plate
VAP2_1	5859	2100	4382	3236.95	580.976	2244	4094	3300	0.249363	1.47173	First ventral arm plate
VAP3_1	5375	2100	4292	3287.91	562.953	2274	4084	3363	0.228326	1.48067	First ventral arm plate
VAP4_1	4851	2101	4485	3290.94	620.31	2246	4169	3358	0.206305	1.4812	First ventral arm plate
VAP5_1	5569	2100	4217	3252.3	579.379	2233	4040	3364	0.237106	1.47443	First ventral arm plate
VAP6_1	5879	2100	4261	3287.53	557.915	2285	4068	3386	0.248426	1.48061	First ventral arm plate
OPL2a	32330	1776	4484	3059.12	472.202	2311	3868	3051	1.38615	1.44054	half jaw
OPL2b	30727	1691	4598	3090.02	509.285	2302	3981	3062	1.31742	1.44596	half jaw
